# Supplementary material for: Peri-hand space expands beyond reach in the context of walk-and-reach movements
Source: Sci Rep. 2019 Feb 28;9:3013. doi: 10.1038/s41598-019-39520-8 (PMC6395760; doi:10.1038/s41598-019-39520-8)
Supplement: Supplementary file 2 — Dataset 1 [file 41598_2019_39520_MOESM2_ESM.csv]

participant	session	CONGRUENCY	DISTANCE	RT	RTreach	MTreach	error_rate	TIMING	ORIENTATION	PARTICIPATION
p2	far_normal_inverse	congruent	far	518.745056666669	699.449353333338	1536.40391666666	0.032258064516129	move	normal	0
p3	near_far_normal	congruent	far	508.356659999986	481.466413333313	1436.01379666665	0.0625	move	normal	0
p4	near_far_normal	congruent	far	561.13195249998	939.378904999987	1135.44431749999	0.024390243902439	move	normal	0
p6	near_far_normal	congruent	far	458.103285714302	653.751817857139	1626.22789642856	0	move	normal	0
p9	far_normal_inverse	congruent	far	657.158866666668	756.852059999988	1879.24077	0.032258064516129	move	normal	1
p10	near_far_normal	congruent	far	559.525453124961	1025.21722812503	1717.680309375	0.0588235294117647	move	normal	0
p11	far_normal_inverse	congruent	far	409.459513157906	570.626721052633	1176.39104473684	0	move	normal	0
p12	near_far_normal	congruent	far	435.542229629655	417.283007407395	1209.04265925926	0	move	normal	1
p13	far_normal_inverse	congruent	far	505.71149142859	572.835840000005	1471.14126285713	0	move	normal	0
p14	near_far_normal	congruent	far	547.856684210491	435.140563157833	1398.39335000002	0.0256410256410256	move	normal	1
p15	near_far_normal	congruent	far	620.564569696973	895.036421212136	1277.47988787873	0.0833333333333333	move	normal	0
p17	far_normal_inverse	congruent	far	555.327427906991	674.881055813958	1286.75124186046	0.0227272727272727	move	normal	0
p18	far_normal_inverse	congruent	far	487.887628125003	549.621434375027	1428.58067187498	0.0588235294117647	move	normal	0
p19	near_far_normal	congruent	far	528.355541935511	1007.38508709679	1596.55384193547	0	move	normal	1
p22	near_far_normal	congruent	far	494.128019444472	572.651077777769	1359.52856388889	0	move	normal	1
p23	near_far_normal	congruent	far	476.043735135126	419.257072972949	1117.60788918919	0.0263157894736842	move	normal	0
p24	near_far_normal	congruent	far	493.382675862071	696.157944827586	1341.99543793104	0	move	normal	0
p25	near_far_normal	congruent	far	448.089210714314	609.96491785715	1208.50225	0.0666666666666667	move	normal	0
p26	near_far_normal	congruent	far	526.280087499986	807.825287499979	1796.82473125005	0.111111111111111	move	normal	0
p27	far_normal_inverse	congruent	far	439.817226470586	961.699199999989	1494.24316176471	0.0285714285714286	move	normal	0
p27	near_far_normal	congruent	far	495.44576785716	1111.86655	1438.79356071429	0	move	normal	1
p28	far_normal_inverse	congruent	far	497.158682352952	522.582697058811	1475.21351764706	0	move	normal	0
p30	far_normal_inverse	congruent	far	527.076035555562	1008.22812222223	1137.1643511111	0	move	normal	0
p31	far_normal_inverse	congruent	far	514.659924242425	530.693199999978	1364.74423636363	0	move	normal	1
p32	near_far_normal	congruent	far	489.774797142867	532.506554285705	1510.54203999999	0	move	normal	0
p33	far_normal_inverse	congruent	far	524.693911627903	703.542167441847	1551.61300232558	0.0227272727272727	move	normal	0
p36	near_far_normal	congruent	far	492.03099677419	802.798216129009	1287.98894838709	0	move	normal	0
p37	far_normal_inverse	congruent	far	475.265048387118	654.129435483885	1373.64033548387	0.03125	move	normal	0
p38	near_far_normal	congruent	far	505.979588235297	684.82810000002	1365.64056764704	0	move	normal	1
p39	far_normal_inverse	congruent	far	521.40600606061	512.261012121221	1262.49003636363	0	move	normal	0
p40	far_normal_inverse	congruent	far	684.713170588236	788.70324411765	1334.46352058822	0.0555555555555556	move	normal	0
p42	near_far_normal	congruent	far	837.350148571418	1015.97339714285	1541.60276	0	move	normal	1
p43	far_normal_inverse	congruent	far	463.0295909091	724.665460606065	1344.36571515151	0.0294117647058824	move	normal	1
p44	near_far_normal	congruent	far	464.12760312499	654.942328125001	1224.41244375002	0.0857142857142857	move	normal	0
p45	near_far_normal	congruent	far	540.260183333323	692.73164333333	1207.21637666671	0	move	normal	0
p46	far_normal_inverse	congruent	far	520.245947058817	1097.10090294118	1215.29436764706	0.0285714285714286	move	normal	0
p47	near_far_normal	congruent	far	477.308613793101	603.160655172441	1146.95232413794	0.0645161290322581	move	normal	0
p48	near_far_normal	congruent	far	504.090499999961	687.484644117663	1590.49642941174	0.0285714285714286	move	normal	0
p49	near_far_normal	congruent	far	547.071096969724	630.508439393997	956.446869696952	0	move	normal	0
p50	near_far_normal	congruent	far	561.373851724131	605.9376827586	1408.76720689654	0.0645161290322581	move	normal	0
p52	far_normal_inverse	congruent	far	524.899412903226	669.073141935482	1447.1946451613	0	move	normal	0
p54	near_far_normal	congruent	far	453.302860000011	562.692060000049	1597.95806333334	0.032258064516129	move	normal	0
p2	far_normal_inverse	congruent	far	517.802629999979	735.307509999991	1683.00178666667	0.032258064516129	move	inverse	0
p9	far_normal_inverse	congruent	far	505.320503125002	741.859681250016	1691.50989999998	0.0588235294117647	move	inverse	1
p11	far_normal_inverse	congruent	far	424.589358823542	592.399499999986	1348.01022058825	0.0285714285714286	move	inverse	0
p13	far_normal_inverse	congruent	far	443.989582857148	441.667082857122	1486.82303142859	0	move	inverse	0
p17	far_normal_inverse	congruent	far	811.861731250024	628.976899999985	1513.45250000001	0.238095238095238	move	inverse	0
p18	far_normal_inverse	congruent	far	494.167703125001	412.965599999985	1740.40723749999	0	move	inverse	0
p27	far_normal_inverse	congruent	far	544.646896969707	808.003739393934	1486.45963939394	0.131578947368421	move	inverse	0
p28	far_normal_inverse	congruent	far	483.561045454524	415.31421515152	1638.51463939393	0.0294117647058824	move	inverse	0
p30	far_normal_inverse	congruent	far	864.141248387106	1019.73157419355	1450.25388709677	0.261904761904762	move	inverse	0
p31	far_normal_inverse	congruent	far	561.943812121235	446.520412121202	1548.74909696971	0.0294117647058824	move	inverse	1
p33	far_normal_inverse	congruent	far	624.460589999993	618.020426666695	1559.54657999999	0.189189189189189	move	inverse	0
p37	far_normal_inverse	congruent	far	499.213809375021	590.77582187503	1786.55660625	0	move	inverse	0
p39	far_normal_inverse	congruent	far	664.930655882353	489.879564705882	1306.43607352943	0.0555555555555556	move	inverse	0
p40	far_normal_inverse	congruent	far	772.442111111106	621.003119444456	1376.12999444444	0	move	inverse	0
p43	far_normal_inverse	congruent	far	490.548620588237	681.668276470589	1385.38183235293	0	move	inverse	1
p46	far_normal_inverse	congruent	far	484.808927272703	898.511121212121	1268.72303636364	0.0294117647058824	move	inverse	0
p52	far_normal_inverse	congruent	far	532.801590624999	481.068171874993	1583.46017187502	0.0303030303030303	move	inverse	0
p2	far_normal_inverse	congruent	far	584.283003225794	716.131429032252	1384.63687419354	0	onset	normal	0
p3	near_far_normal	congruent	far	545.629441379304	487.507562068974	1374.2563965517	0.0645161290322581	onset	normal	0
p4	near_far_normal	congruent	far	638.032739024365	855.810865853671	1055.59325365854	0.0238095238095238	onset	normal	0
p6	near_far_normal	congruent	far	525.321144827596	570.448341379305	1639.22522068966	0	onset	normal	0
p9	far_normal_inverse	congruent	far	608.101557575746	743.78140000002	1705.97934848484	0	onset	normal	1
p10	near_far_normal	congruent	far	651.843999999971	900.22992857146	1612.42912571425	0.0277777777777778	onset	normal	0
p11	far_normal_inverse	congruent	far	478.153605263127	546.645531578961	1095.49478648648	0	onset	normal	0
p12	near_far_normal	congruent	far	468.03163214286	421.155521428572	1226.82719285714	0	onset	normal	1
p13	far_normal_inverse	congruent	far	619.171494117647	627.369594117645	1324.46735294116	0	onset	normal	0
p14	near_far_normal	congruent	far	766.513431578971	422.530436842082	1277.59190526318	0	onset	normal	1
p15	near_far_normal	congruent	far	605.525873684203	843.310534210512	1263.03970789478	0.0256410256410256	onset	normal	0
p17	far_normal_inverse	congruent	far	586.114215909085	634.766859090909	1236.61045681819	0	onset	normal	0
p18	far_normal_inverse	congruent	far	501.423329411748	530.595502941195	1338.66436470588	0	onset	normal	0
p19	near_far_normal	congruent	far	589.28042727274	1006.35781212121	1522.23602424246	0	onset	normal	1
p22	near_far_normal	congruent	far	530.50830277776	590.651436111124	1312.31623611111	0	onset	normal	1
p23	near_far_normal	congruent	far	713.386573529403	489.719849999998	1062.52689411762	0.0810810810810811	onset	normal	0
p24	near_far_normal	congruent	far	614.014627586205	708.304596551715	1289.37126896553	0.0333333333333333	onset	normal	0
p25	near_far_normal	congruent	far	440.13414074076	682.814374074035	1011.82113333338	0.0357142857142857	onset	normal	0
p26	near_far_normal	congruent	far	580.53160322576	836.888822580636	1533.23170645165	0.114285714285714	onset	normal	0
p27	far_normal_inverse	congruent	far	482.013873529399	1001.1528647059	1405.2539235294	0	onset	normal	0
p27	near_far_normal	congruent	far	494.534087500031	1097.59688749996	1222.66014583339	0.111111111111111	onset	normal	1
p28	far_normal_inverse	congruent	far	576.882796875011	552.723271875006	1422.96993125	0	onset	normal	0
p30	far_normal_inverse	congruent	far	549.669468181823	908.428772727282	1023.07903181818	0	onset	normal	0
p31	far_normal_inverse	congruent	far	556.861560606045	542.832357575767	1264.94390909092	0.0294117647058824	onset	normal	1
p32	near_far_normal	congruent	far	561.265273529402	571.67465882357	1462.8476735294	0	onset	normal	0
p33	far_normal_inverse	congruent	far	717.698315384619	733.501271794881	1430.225	0.113636363636364	onset	normal	0
p36	near_far_normal	congruent	far	681.764340625041	784.581028125006	1179.21841875001	0	onset	normal	0
p37	far_normal_inverse	congruent	far	587.524796875015	655.148671874994	1330.83606875001	0.0303030303030303	onset	normal	0
p38	near_far_normal	congruent	far	564.89395588238	675.461170588228	1369.47545588234	0	onset	normal	1
p39	far_normal_inverse	congruent	far	512.389603030306	503.078372727277	1194.97766666667	0	onset	normal	0
p40	far_normal_inverse	congruent	far	599.274258823536	788.457220588232	1233.7616382353	0	onset	normal	0
p42	near_far_normal	congruent	far	823.547082352941	904.042873529409	1358.88840588237	0.0285714285714286	onset	normal	1
p43	far_normal_inverse	congruent	far	497.663202941168	710.66885882354	1200.27032058825	0	onset	normal	1
p44	near_far_normal	congruent	far	614.852418181841	626.175296969708	1219.26309090909	0.0833333333333333	onset	normal	0
p45	near_far_normal	congruent	far	598.01719333332	663.765383333354	1226.73620333333	0	onset	normal	0
p46	far_normal_inverse	congruent	far	549.885276470598	1127.53528529411	1014.83954117647	0.0285714285714286	onset	normal	0
p47	near_far_normal	congruent	far	508.758186206879	590.67113448276	1125.09313793105	0.0333333333333333	onset	normal	0
p48	near_far_normal	congruent	far	549.048805555541	612.420377777788	1422.69329999999	0.027027027027027	onset	normal	0
p49	near_far_normal	congruent	far	693.524991666673	661.129144444457	937.742716666679	0	onset	normal	0
p50	near_far_normal	congruent	far	657.812748387093	579.399745161314	1316.53704516128	0	onset	normal	0
p52	far_normal_inverse	congruent	far	593.576321874983	604.306709375013	1496.685409375	0	onset	normal	0
p54	near_far_normal	congruent	far	503.702083870964	593.826270967734	1374.54817419358	0	onset	normal	0
p2	far_normal_inverse	congruent	far	542.930261290304	738.620493548395	1541.55803548385	0	onset	inverse	0
p9	far_normal_inverse	congruent	far	485.56820645162	801.952283870975	1552.01560967741	0.03125	onset	inverse	1
p11	far_normal_inverse	congruent	far	471.781812121214	520.105539393925	1293.4114030303	0.0294117647058824	onset	inverse	0
p13	far_normal_inverse	congruent	far	505.933828947375	484.893344736841	1263.52781315789	0	onset	inverse	0
p17	far_normal_inverse	congruent	far	834.566434285719	652.898842857163	1437.87448571427	0.102564102564103	onset	inverse	0
p18	far_normal_inverse	congruent	far	453.274332258085	414.073	1539.77260967743	0	onset	inverse	0
p27	far_normal_inverse	congruent	far	567.500837142876	895.359542857127	1321.8207714286	0.0540540540540541	onset	inverse	0
p28	far_normal_inverse	congruent	far	591.126623529419	454.686114705879	1585.3650764706	0	onset	inverse	0
p30	far_normal_inverse	congruent	far	847.758778947373	970.473257894726	1241.4643394737	0.0952380952380952	onset	inverse	0
p31	far_normal_inverse	congruent	far	594.085041935488	445.014941935474	1434.58719032258	0	onset	inverse	1
p33	far_normal_inverse	congruent	far	744.781590322584	642.18285806453	1445.41867741934	0.162162162162162	onset	inverse	0
p37	far_normal_inverse	congruent	far	524.109254838711	726.187448387087	1626.97152258065	0.03125	onset	inverse	0
p39	far_normal_inverse	congruent	far	569.194772222221	510.998416666665	1324.17227777777	0	onset	inverse	0
p40	far_normal_inverse	congruent	far	778.047487499996	754.232262499991	1356.027534375	0.111111111111111	onset	inverse	0
p43	far_normal_inverse	congruent	far	501.463323529413	700.868555882349	1307.69466764707	0	onset	inverse	1
p46	far_normal_inverse	congruent	far	537.410867647079	867.167708823518	1110.55498235296	0	onset	inverse	0
p52	far_normal_inverse	congruent	far	593.953558064527	482.697829032241	1562.28776129033	0.114285714285714	onset	inverse	0
p2	far_normal_inverse	congruent	far	712.329931250001	NaN	NaN	0.0204081632653061	pure_CC_before	normal	0
p3	near_far_normal	congruent	far	469.012363636362	NaN	NaN	0.0294117647058824	pure_CC_before	normal	0
p4	near_far_normal	congruent	far	863.951577777782	NaN	NaN	0.0307692307692308	pure_CC_before	normal	0
p6	near_far_normal	congruent	far	511.552094871798	NaN	NaN	0.025	pure_CC_before	normal	0
p9	far_normal_inverse	congruent	far	595.661397499999	NaN	NaN	0	pure_CC_before	normal	1
p10	near_far_normal	congruent	far	571.510857142855	NaN	NaN	0.125	pure_CC_before	normal	0
p11	far_normal_inverse	congruent	far	487.714545945949	NaN	NaN	0	pure_CC_before	normal	0
p12	near_far_normal	congruent	far	428.690162162157	NaN	NaN	0	pure_CC_before	normal	1
p13	far_normal_inverse	congruent	far	523.500831111113	NaN	NaN	0.0217391304347826	pure_CC_before	normal	0
p14	near_far_normal	congruent	far	523.01395675676	NaN	NaN	0.0263157894736842	pure_CC_before	normal	1
p15	near_far_normal	congruent	far	590.462935185186	NaN	NaN	0.0181818181818182	pure_CC_before	normal	0
p17	far_normal_inverse	congruent	far	512.448903333333	NaN	NaN	0.0909090909090909	pure_CC_before	normal	0
p18	far_normal_inverse	congruent	far	590.597293750003	NaN	NaN	0	pure_CC_before	normal	0
p19	near_far_normal	congruent	far	755.908598039223	NaN	NaN	0.0192307692307692	pure_CC_before	normal	1
p22	near_far_normal	congruent	far	495.038363157904	NaN	NaN	0	pure_CC_before	normal	1
p23	near_far_normal	congruent	far	606.891916666668	NaN	NaN	0.0232558139534884	pure_CC_before	normal	0
p24	near_far_normal	congruent	far	630.563148000008	NaN	NaN	0.0566037735849057	pure_CC_before	normal	0
p25	near_far_normal	congruent	far	525.670230555561	NaN	NaN	0.0526315789473684	pure_CC_before	normal	0
p26	near_far_normal	congruent	far	574.494994117645	NaN	NaN	0.0810810810810811	pure_CC_before	normal	0
p27	far_normal_inverse	congruent	far	480.11872222222	NaN	NaN	0	pure_CC_before	normal	0
p27	near_far_normal	congruent	far	568.282813513515	NaN	NaN	0.0263157894736842	pure_CC_before	normal	1
p28	far_normal_inverse	congruent	far	415.543948387097	NaN	NaN	0.03125	pure_CC_before	normal	0
p30	far_normal_inverse	congruent	far	553.713602222224	NaN	NaN	0.0625	pure_CC_before	normal	0
p31	far_normal_inverse	congruent	far	503.413999999997	NaN	NaN	0.0294117647058824	pure_CC_before	normal	1
p32	near_far_normal	congruent	far	506.793175000003	NaN	NaN	0	pure_CC_before	normal	0
p33	far_normal_inverse	congruent	far	664.787033333332	NaN	NaN	0.0675675675675676	pure_CC_before	normal	0
p36	near_far_normal	congruent	far	595.959547500007	NaN	NaN	0	pure_CC_before	normal	0
p37	far_normal_inverse	congruent	far	527.11005	NaN	NaN	0.0256410256410256	pure_CC_before	normal	0
p38	near_far_normal	congruent	far	494.138033333339	NaN	NaN	0	pure_CC_before	normal	1
p39	far_normal_inverse	congruent	far	475.388313888889	NaN	NaN	0	pure_CC_before	normal	0
p40	far_normal_inverse	congruent	far	606.452458333332	NaN	NaN	0	pure_CC_before	normal	0
p42	near_far_normal	congruent	far	600.320929411767	NaN	NaN	0.0285714285714286	pure_CC_before	normal	1
p43	far_normal_inverse	congruent	far	452.43440625	NaN	NaN	0	pure_CC_before	normal	1
p44	near_far_normal	congruent	far	547.251700000007	NaN	NaN	0.0869565217391304	pure_CC_before	normal	0
p45	near_far_normal	congruent	far	681.788487804875	NaN	NaN	0.0465116279069767	pure_CC_before	normal	0
p46	far_normal_inverse	congruent	far	474.97016666667	NaN	NaN	0.0571428571428571	pure_CC_before	normal	0
p47	near_far_normal	congruent	far	478.653267741935	NaN	NaN	0.114285714285714	pure_CC_before	normal	0
p48	near_far_normal	congruent	far	679.129366666661	NaN	NaN	0.0847457627118644	pure_CC_before	normal	0
p49	near_far_normal	congruent	far	753.325060606054	NaN	NaN	0.0149253731343284	pure_CC_before	normal	0
p50	near_far_normal	congruent	far	449.180242857147	NaN	NaN	0.0277777777777778	pure_CC_before	normal	0
p52	far_normal_inverse	congruent	far	472.806274999999	NaN	NaN	0	pure_CC_before	normal	0
p54	near_far_normal	congruent	far	515.497569696968	NaN	NaN	0.0571428571428571	pure_CC_before	normal	0
p2	far_normal_inverse	congruent	far	539.385388636367	NaN	NaN	0.0222222222222222	pure_CC_after	normal	0
p3	near_far_normal	congruent	far	473.806036363632	NaN	NaN	0.0833333333333333	pure_CC_after	normal	0
p4	near_far_normal	congruent	far	467.531594117652	NaN	NaN	0.170731707317073	pure_CC_after	normal	0
p6	near_far_normal	congruent	far	511.837206250004	NaN	NaN	0.0303030303030303	pure_CC_after	normal	0
p9	far_normal_inverse	congruent	far	442.115109090908	NaN	NaN	0	pure_CC_after	normal	1
p10	near_far_normal	congruent	far	577.778357894735	NaN	NaN	0.191489361702128	pure_CC_after	normal	0
p11	far_normal_inverse	congruent	far	412.467190243902	NaN	NaN	0.0238095238095238	pure_CC_after	normal	0
p12	near_far_normal	congruent	far	408.597340000001	NaN	NaN	0	pure_CC_after	normal	1
p13	far_normal_inverse	congruent	far	451.927164705882	NaN	NaN	0	pure_CC_after	normal	0
p14	near_far_normal	congruent	far	433.688877419355	NaN	NaN	0.03125	pure_CC_after	normal	1
p15	near_far_normal	congruent	far	498.225088571427	NaN	NaN	0.0540540540540541	pure_CC_after	normal	0
p17	far_normal_inverse	congruent	far	511.538873529413	NaN	NaN	0.105263157894737	pure_CC_after	normal	0
p18	far_normal_inverse	congruent	far	501.6739	NaN	NaN	0	pure_CC_after	normal	0
p19	near_far_normal	congruent	far	595.337741666668	NaN	NaN	0	pure_CC_after	normal	1
p22	near_far_normal	congruent	far	485.80756756756	NaN	NaN	0	pure_CC_after	normal	1
p23	near_far_normal	congruent	far	402.370352941184	NaN	NaN	0.15	pure_CC_after	normal	0
p24	near_far_normal	congruent	far	505.226118749996	NaN	NaN	0	pure_CC_after	normal	0
p25	near_far_normal	congruent	far	404.15635588235	NaN	NaN	0.0285714285714286	pure_CC_after	normal	0
p26	near_far_normal	congruent	far	551.093087096776	NaN	NaN	0.0882352941176471	pure_CC_after	normal	0
p27	far_normal_inverse	congruent	far	521.761254545455	NaN	NaN	0	pure_CC_after	normal	0
p27	near_far_normal	congruent	far	465.371838709681	NaN	NaN	0.0882352941176471	pure_CC_after	normal	1
p28	far_normal_inverse	congruent	far	409.299850000001	NaN	NaN	0.0303030303030303	pure_CC_after	normal	0
p30	far_normal_inverse	congruent	far	569.268602040815	NaN	NaN	0	pure_CC_after	normal	0
p31	far_normal_inverse	congruent	far	464.550242857144	NaN	NaN	0	pure_CC_after	normal	1
p32	near_far_normal	congruent	far	448.743029411769	NaN	NaN	0.0555555555555556	pure_CC_after	normal	0
p33	far_normal_inverse	congruent	far	582.349021052637	NaN	NaN	0.173913043478261	pure_CC_after	normal	0
p36	near_far_normal	congruent	far	542.553358333336	NaN	NaN	0.027027027027027	pure_CC_after	normal	0
p37	far_normal_inverse	congruent	far	454.586478125001	NaN	NaN	0.111111111111111	pure_CC_after	normal	0
p38	near_far_normal	congruent	far	628.33333043479	NaN	NaN	0.0212765957446809	pure_CC_after	normal	1
p39	far_normal_inverse	congruent	far	410.852257575756	NaN	NaN	0	pure_CC_after	normal	0
p40	far_normal_inverse	congruent	far	690.284980769234	NaN	NaN	0.0714285714285714	pure_CC_after	normal	0
p42	near_far_normal	congruent	far	618.920188235304	NaN	NaN	0.0810810810810811	pure_CC_after	normal	1
p43	far_normal_inverse	congruent	far	429.374050000002	NaN	NaN	0	pure_CC_after	normal	1
p44	near_far_normal	congruent	far	475.548074999997	NaN	NaN	0.0666666666666667	pure_CC_after	normal	0
p45	near_far_normal	congruent	far	546.021352941175	NaN	NaN	0	pure_CC_after	normal	0
p46	far_normal_inverse	congruent	far	426.864545454545	NaN	NaN	0.0571428571428571	pure_CC_after	normal	0
p47	near_far_normal	congruent	far	447.390303125002	NaN	NaN	0	pure_CC_after	normal	0
p49	near_far_normal	congruent	far	557.51232564103	NaN	NaN	0.0487804878048781	pure_CC_after	normal	0
p50	near_far_normal	congruent	far	484.413471875	NaN	NaN	0	pure_CC_after	normal	0
p52	far_normal_inverse	congruent	far	438.685775675679	NaN	NaN	0.0263157894736842	pure_CC_after	normal	0
p54	near_far_normal	congruent	far	518.084634374996	NaN	NaN	0.0588235294117647	pure_CC_after	normal	0
p2	far_normal_inverse	congruent	far	1405.40377741937	528.784977419348	1260.55013548388	0	static	normal	0
p3	near_far_normal	congruent	far	557.695566666665	377.942759999964	1298.90174333334	0.0909090909090909	static	normal	0
p4	near_far_normal	congruent	far	973.860561538454	585.508828205112	1045.86120769234	0.0714285714285714	static	normal	0
p6	near_far_normal	congruent	far	648.576588461547	830.509730769238	1243.62490000001	0.0714285714285714	static	normal	0
p9	far_normal_inverse	congruent	far	590.571241935484	402.157229032259	1363.57323548386	0.03125	static	normal	1
p10	near_far_normal	congruent	far	775.072173333296	539.545076666635	1298.58760333336	0.117647058823529	static	normal	0
p11	far_normal_inverse	congruent	far	477.323752777786	585.960411111112	968.955613888894	0.027027027027027	static	normal	0
p12	near_far_normal	congruent	far	507.853393103452	584.220024137922	1097.47741379309	0	static	normal	1
p13	far_normal_inverse	congruent	far	586.449687878786	624.053127272714	890.093836363648	0.0571428571428571	static	normal	0
p14	near_far_normal	congruent	far	745.298127027034	539.124337837841	866.604991891876	0.0263157894736842	static	normal	1
p15	near_far_normal	congruent	far	817.788016216203	807.561327027021	1220.77284324325	0	static	normal	0
p17	far_normal_inverse	congruent	far	656.360555813984	595.8970627907	1205.94639302324	0	static	normal	0
p18	far_normal_inverse	congruent	far	556.119000000014	495.228522580655	1264.96433870969	0.03125	static	normal	0
p19	near_far_normal	congruent	far	712.706716129043	995.682516129073	1413.47849032257	0	static	normal	1
p22	near_far_normal	congruent	far	561.099891428588	544.380117142879	1126.21769714285	0	static	normal	1
p23	near_far_normal	congruent	far	633.87296	363.642146666703	959.17257666664	0.210526315789474	static	normal	0
p24	near_far_normal	congruent	far	690.922860714295	637.428878571442	1069.70836071429	0	static	normal	0
p25	near_far_normal	congruent	far	530.387790000009	638.047989999994	890.374006666622	0	static	normal	0
p26	near_far_normal	congruent	far	914.794057142831	847.946582857157	1099.71541714286	0.0277777777777778	static	normal	0
p27	far_normal_inverse	congruent	far	589.136934374978	831.834465625011	1058.56171562498	0.0588235294117647	static	normal	0
p27	near_far_normal	congruent	far	585.963192307731	896.779338461536	1000.36582692306	0.037037037037037	static	normal	1
p28	far_normal_inverse	congruent	far	613.020196774179	582.267087096768	1316.07465161292	0.114285714285714	static	normal	0
p30	far_normal_inverse	congruent	far	792.505497777785	846.488253333344	906.07776888888	0	static	normal	0
p31	far_normal_inverse	congruent	far	581.9173419355	429.313635483859	1029.37230967742	0.114285714285714	static	normal	1
p32	near_far_normal	congruent	far	629.688639393949	717.907739393897	1182.62869090911	0.0571428571428571	static	normal	0
p33	far_normal_inverse	congruent	far	752.961344736829	823.967821052622	1096.10956052632	0.0952380952380952	static	normal	0
p36	near_far_normal	congruent	far	780.528233333377	696.449993333324	1027.33445999997	0.032258064516129	static	normal	0
p37	far_normal_inverse	congruent	far	549.269145161299	446.092435483846	1208.69869677422	0.0606060606060606	static	normal	0
p38	near_far_normal	congruent	far	800.075533333346	551.591502777788	1107.91645555553	0	static	normal	1
p39	far_normal_inverse	congruent	far	528.883124999997	448.476737500005	1090.80793124999	0.0303030303030303	static	normal	0
p40	far_normal_inverse	congruent	far	705.053986111115	304.921116666651	1160.07930000001	0	static	normal	0
p42	near_far_normal	congruent	far	1110.91232727273	729.601618181818	1307.33103333332	0.0571428571428571	static	normal	1
p43	far_normal_inverse	congruent	far	509.152487499989	606.683715625008	936.353065624992	0	static	normal	1
p44	near_far_normal	congruent	far	563.388903124982	778.028531250036	1078.23285625	0.0303030303030303	static	normal	0
p45	near_far_normal	congruent	far	687.386486206919	652.279586206951	1102.76534827587	0	static	normal	0
p46	far_normal_inverse	congruent	far	623.242220588233	484.279173529421	941.981079411749	0	static	normal	0
p47	near_far_normal	congruent	far	612.156844444419	525.462270370348	1037.01971111114	0.1	static	normal	0
p48	near_far_normal	congruent	far	718.525606249968	499.462359375074	1141.50553437495	0.0303030303030303	static	normal	0
p49	near_far_normal	congruent	far	588.064414705891	594.319929411798	925.647397058792	0	static	normal	0
p50	near_far_normal	congruent	far	741.239083333286	597.818229999986	1089.44034666666	0.032258064516129	static	normal	0
p52	far_normal_inverse	congruent	far	551.889148387089	430.818135483887	1391.69959032259	0.03125	static	normal	0
p54	near_far_normal	congruent	far	687.628624137951	472.614517241351	927.214679310332	0.0645161290322581	static	normal	0
p2	far_normal_inverse	congruent	far	816.319022580633	729.169293548385	1315.28767419355	0	static	inverse	0
p9	far_normal_inverse	congruent	far	610.678756666653	224.674953333333	1411.08318333331	0.032258064516129	static	inverse	1
p11	far_normal_inverse	congruent	far	489.998932352923	351.422697058813	1089.58136470588	0.0285714285714286	static	inverse	0
p13	far_normal_inverse	congruent	far	566.357031249981	418.548515624979	967.645668750012	0.111111111111111	static	inverse	0
p17	far_normal_inverse	congruent	far	873.697729999969	622.059612499983	1221.03585000001	0.024390243902439	static	inverse	0
p18	far_normal_inverse	congruent	far	536.980683870956	401.879290322586	1426.9294032258	0	static	inverse	0
p27	far_normal_inverse	congruent	far	643.456119444445	580.268430555559	1086.93547222222	0.0769230769230769	static	inverse	0
p28	far_normal_inverse	congruent	far	573.426346666678	520.985556666686	1495.89487666665	0.0909090909090909	static	inverse	0
p30	far_normal_inverse	congruent	far	849.727643902444	935.248329268289	1059.91607804876	0.0465116279069767	static	inverse	0
p31	far_normal_inverse	congruent	far	612.018803125001	281.557437499994	1174.27264062502	0.0588235294117647	static	inverse	1
p33	far_normal_inverse	congruent	far	712.268496774189	472.463206451609	1222.45962580645	0.162162162162162	static	inverse	0
p37	far_normal_inverse	congruent	far	583.353393333342	439.472713333335	1368.03494000001	0.0625	static	inverse	0
p39	far_normal_inverse	congruent	far	505.170619999989	467.700896666668	1201.14528999998	0.0909090909090909	static	inverse	0
p40	far_normal_inverse	congruent	far	776.886697222233	381.148977777778	1218.55831388888	0.027027027027027	static	inverse	0
p43	far_normal_inverse	congruent	far	499.381718749991	626.600018749972	1034.28382187501	0.0588235294117647	static	inverse	1
p46	far_normal_inverse	congruent	far	592.356022580648	317.111809677411	1062.31816451614	0.114285714285714	static	inverse	0
p52	far_normal_inverse	congruent	far	608.551616129026	320.148741935483	1473.60765483871	0.0882352941176471	static	inverse	0
p2	far_normal_inverse	incongruent	far	532.17819333332	726.418653333331	1569.43929333334	0.0625	move	normal	0
p3	near_far_normal	incongruent	far	555.540335483873	481.493500000017	1439.50708709678	0.0606060606060606	move	normal	0
p4	near_far_normal	incongruent	far	659.815336585341	878.16962439025	1166.95932439022	0.0465116279069767	move	normal	0
p6	near_far_normal	incongruent	far	576.516179999978	699.048675999994	1689.91937599999	0.107142857142857	move	normal	0
p9	far_normal_inverse	incongruent	far	704.109543749992	856.507906250004	1827.717321875	0.0588235294117647	move	normal	1
p10	near_far_normal	incongruent	far	942.26623214284	873.281057142844	1919.36131785713	0.176470588235294	move	normal	0
p11	far_normal_inverse	incongruent	far	615.030496774188	565.363061290321	1330.41014838709	0.162162162162162	move	normal	0
p12	near_far_normal	incongruent	far	498.559600000007	425.48216206895	1224.48842413793	0	move	normal	1
p13	far_normal_inverse	incongruent	far	608.964865714285	566.630271428583	1535.59052285713	0.0277777777777778	move	normal	0
p14	near_far_normal	incongruent	far	709.494993548365	417.999651612903	1442.25352580643	0.205128205128205	move	normal	1
p15	near_far_normal	incongruent	far	711.74376470591	954.946652941177	1295.98704705884	0.0555555555555556	move	normal	0
p17	far_normal_inverse	incongruent	far	755.062312500035	666.998031250017	1316.66927499995	0.272727272727273	move	normal	0
p18	far_normal_inverse	incongruent	far	582.996332352931	533.18005588234	1481.13119411764	0	move	normal	0
p19	near_far_normal	incongruent	far	515.900546875017	932.007487500028	1595.886334375	0	move	normal	1
p22	near_far_normal	incongruent	far	650.784217647063	597.362826470555	1316.90771176473	0.0555555555555556	move	normal	1
p23	near_far_normal	incongruent	far	555.23681481482	430.292607407387	1196.84865185187	0.307692307692308	move	normal	0
p24	near_far_normal	incongruent	far	631.844992857127	733.926107142839	1419.30140000001	0	move	normal	0
p25	near_far_normal	incongruent	far	474.311719230787	626.896119230741	1236.26174230773	0.133333333333333	move	normal	0
p26	near_far_normal	incongruent	far	638.886376666697	728.460716666646	1852.50867000002	0.142857142857143	move	normal	0
p27	far_normal_inverse	incongruent	far	624.500351515162	1061.45037272728	1542.18979393939	0.0571428571428571	move	normal	0
p27	near_far_normal	incongruent	far	604.754033333352	1077.71241481476	1471.55953703707	0.0357142857142857	move	normal	1
p28	far_normal_inverse	incongruent	far	480.622525806463	512.505161290308	1521.45289677422	0.0882352941176471	move	normal	0
p30	far_normal_inverse	incongruent	far	878.008496875	956.240978125007	1381.415096875	0.272727272727273	move	normal	0
p31	far_normal_inverse	incongruent	far	442.392254545454	525.38825151516	1362.07556060607	0.0294117647058824	move	normal	1
p32	near_far_normal	incongruent	far	640.747262962948	598.690266666666	1578.06827407406	0.205882352941176	move	normal	0
p33	far_normal_inverse	incongruent	far	729.134941379317	801.390982758631	1558.19039655173	0.30952380952381	move	normal	0
p36	near_far_normal	incongruent	far	593.425271874977	792.40636562498	1303.27957500003	0	move	normal	0
p37	far_normal_inverse	incongruent	far	543.24163333334	571.473800000002	1405.91948000002	0.0909090909090909	move	normal	0
p38	near_far_normal	incongruent	far	626.936491176423	623.689697058808	1426.17510588237	0	move	normal	1
p39	far_normal_inverse	incongruent	far	682.550664705884	544.686473529404	1310.07128529411	0	move	normal	0
p40	far_normal_inverse	incongruent	far	816.781124242458	756.097478787882	1352.57486060606	0.108108108108108	move	normal	0
p42	near_far_normal	incongruent	far	825.813111764721	783.54485588235	1420.41227941176	0.0285714285714286	move	normal	1
p43	far_normal_inverse	incongruent	far	567.878140624995	692.926646875	1373.2254875	0.0303030303030303	move	normal	1
p44	near_far_normal	incongruent	far	490.139500000005	663.971667999992	1260.90961600001	0.285714285714286	move	normal	0
p45	near_far_normal	incongruent	far	586.593692307723	626.304473076903	1266.06349230769	0.103448275862069	move	normal	0
p46	far_normal_inverse	incongruent	far	617.87793125001	1167.69830937499	1262.8628875	0.0588235294117647	move	normal	0
p47	near_far_normal	incongruent	far	540.908167857166	637.150453571447	1178.45109285714	0.0666666666666667	move	normal	0
p48	near_far_normal	incongruent	far	589.428196774218	617.135958064507	1652.36212903227	0.138888888888889	move	normal	0
p49	near_far_normal	incongruent	far	693.228512121183	688.482766666657	940.678909090918	0.0294117647058824	move	normal	0
p50	near_far_normal	incongruent	far	641.945600000007	557.86401666665	1478.28227333333	0.0625	move	normal	0
p52	far_normal_inverse	incongruent	far	628.858239999987	635.256133333315	1457.69192333335	0	move	normal	0
p54	near_far_normal	incongruent	far	491.042739285728	633.642503571424	1559.62209642855	0.0666666666666667	move	normal	0
p2	far_normal_inverse	incongruent	far	553.408166666668	763.397659999996	1748.66240333331	0.032258064516129	move	inverse	0
p9	far_normal_inverse	incongruent	far	438.604519999995	677.878026666655	1679.70670333335	0.032258064516129	move	inverse	1
p11	far_normal_inverse	incongruent	far	627.936581250006	508.958375000014	1465.19317500001	0.0588235294117647	move	inverse	0
p13	far_normal_inverse	incongruent	far	483.962735135103	502.213675675682	1466.81262162161	0.0263157894736842	move	inverse	0
p17	far_normal_inverse	incongruent	far	721.060508823515	657.52508529412	1484.17396176471	0.15	move	inverse	0
p18	far_normal_inverse	incongruent	far	491.415332258056	434.56072903224	1711.45740645162	0	move	inverse	0
p27	far_normal_inverse	incongruent	far	579.073920512818	898.056130769233	1490.94191025641	0.025	move	inverse	0
p28	far_normal_inverse	incongruent	far	497.64770000001	414.236612903229	1647.02617741936	0	move	inverse	0
p30	far_normal_inverse	incongruent	far	595.208197619051	1015.66731666666	1332.41601666667	0.0232558139534884	move	inverse	0
p31	far_normal_inverse	incongruent	far	550.409303225815	473.610261290341	1554.73176451613	0.0882352941176471	move	inverse	1
p33	far_normal_inverse	incongruent	far	524.701947058817	685.637508823541	1499.46325588234	0.0555555555555556	move	inverse	0
p37	far_normal_inverse	incongruent	far	503.21992580645	678.797754838711	1838.45528709676	0.03125	move	inverse	0
p39	far_normal_inverse	incongruent	far	631.634454285711	471.711291428589	1385.14572571429	0.0277777777777778	move	inverse	0
p40	far_normal_inverse	incongruent	far	787.852925000003	707.058368750006	1379.62272500001	0.111111111111111	move	inverse	0
p43	far_normal_inverse	incongruent	far	552.858549999998	701.594603333339	1410.45017666664	0.117647058823529	move	inverse	1
p46	far_normal_inverse	incongruent	far	420.975237142869	889.923071428565	1262.11731428571	0.0277777777777778	move	inverse	0
p52	far_normal_inverse	incongruent	far	532.191850000006	497.996073529416	1604.29538235294	0.0285714285714286	move	inverse	0
p2	far_normal_inverse	incongruent	far	629.009829032251	735.352358064508	1395.52298387097	0	onset	normal	0
p3	near_far_normal	incongruent	far	576.513548484871	506.228503030303	1393.81669393938	0	onset	normal	0
p4	near_far_normal	incongruent	far	725.279239999987	1007.19375000003	1045.01547249994	0.0476190476190476	onset	normal	0
p6	near_far_normal	incongruent	far	573.636386206903	666.433755172408	1579.22578275862	0	onset	normal	0
p9	far_normal_inverse	incongruent	far	706.923759374997	837.593515625007	1676.24495312499	0.0588235294117647	onset	normal	1
p10	near_far_normal	incongruent	far	913.72122666669	872.932019999993	1706.0436766667	0.0909090909090909	onset	normal	0
p11	far_normal_inverse	incongruent	far	561.979175675665	616.359216216217	1119.2112108108	0.0263157894736842	onset	normal	0
p12	near_far_normal	incongruent	far	511.79772399999	432.197864000004	1226.02787199999	0.0384615384615385	onset	normal	1
p13	far_normal_inverse	incongruent	far	691.761874193565	570.22369032256	1350.71861290323	0.0606060606060606	onset	normal	0
p14	near_far_normal	incongruent	far	882.492606666671	418.528156666703	1298.18880333339	0.210526315789474	onset	normal	1
p15	near_far_normal	incongruent	far	714.142137837834	876.791678378399	1296.18208918922	0.0263157894736842	onset	normal	0
p17	far_normal_inverse	incongruent	far	819.627782142879	674.906257142859	1333.87761785712	0.377777777777778	onset	normal	0
p18	far_normal_inverse	incongruent	far	623.542369696961	564.225481818164	1366.66138484847	0	onset	normal	0
p19	near_far_normal	incongruent	far	589.050083870992	973.209029032251	1547.11975483871	0	onset	normal	1
p22	near_far_normal	incongruent	far	636.095165714286	564.558042857148	1331.84077999997	0.0540540540540541	onset	normal	1
p23	near_far_normal	incongruent	far	663.640005882358	461.801994117627	1041.30422058824	0.15	onset	normal	0
p24	near_far_normal	incongruent	far	610.888665517252	704.423696551718	1281.19564482762	0	onset	normal	0
p25	near_far_normal	incongruent	far	473.646288461512	643.116346153913	1030.92170769226	0.133333333333333	onset	normal	0
p26	near_far_normal	incongruent	far	631.948973333358	922.241229999972	1610.93691000002	0.142857142857143	onset	normal	0
p27	far_normal_inverse	incongruent	far	586.305525000005	1033.21062187499	1378.11803750001	0.0303030303030303	onset	normal	0
p27	near_far_normal	incongruent	far	590.621920833347	1113.17582083333	1261.74660833334	0.0769230769230769	onset	normal	1
p28	far_normal_inverse	incongruent	far	535.660069696977	513.50948181818	1401.55123030303	0	onset	normal	0
p30	far_normal_inverse	incongruent	far	801.046074358965	890.717892307702	1096.74023076924	0.113636363636364	onset	normal	0
p31	far_normal_inverse	incongruent	far	545.546602777779	525.792736111096	1277.07366388889	0	onset	normal	1
p32	near_far_normal	incongruent	far	609.678012121204	579.157075757578	1433.38215757576	0.0571428571428571	onset	normal	0
p33	far_normal_inverse	incongruent	far	807.62729230771	637.044333333316	1482.12065897438	0.113636363636364	onset	normal	0
p36	near_far_normal	incongruent	far	660.425303030305	772.950796969697	1160.3755575758	0	onset	normal	0
p37	far_normal_inverse	incongruent	far	654.306021874994	623.933953125002	1358.13396250001	0.0588235294117647	onset	normal	0
p38	near_far_normal	incongruent	far	676.421619999987	641.201094285742	1353.52853714285	0.0277777777777778	onset	normal	1
p39	far_normal_inverse	incongruent	far	594.772321874985	494.608803124987	1202.183515625	0	onset	normal	0
p40	far_normal_inverse	incongruent	far	725.152556756742	755.892708108107	1271.47598648648	0.0263157894736842	onset	normal	0
p42	near_far_normal	incongruent	far	846.027062857146	900.944671428589	1412.26050285716	0.0277777777777778	onset	normal	1
p43	far_normal_inverse	incongruent	far	572.175432258072	720.927712903232	1237.75987741935	0.03125	onset	normal	1
p44	near_far_normal	incongruent	far	654.68555142859	682.717879999978	1215.74232285715	0.0277777777777778	onset	normal	0
p45	near_far_normal	incongruent	far	657.634306666676	655.036919999976	1226.03403333336	0.032258064516129	onset	normal	0
p46	far_normal_inverse	incongruent	far	643.752929411769	1199.91788823528	998.64481470589	0.0285714285714286	onset	normal	0
p47	near_far_normal	incongruent	far	585.219451999998	683.165244000016	1123.463068	0.107142857142857	onset	normal	0
p48	near_far_normal	incongruent	far	635.540025714319	544.6181885714	1450.19222285716	0.0277777777777778	onset	normal	0
p49	near_far_normal	incongruent	far	719.995315625011	675.362637500035	921.890331249996	0	onset	normal	0
p50	near_far_normal	incongruent	far	687.517879999966	568.775466666673	1312.74721666663	0	onset	normal	0
p52	far_normal_inverse	incongruent	far	659.539053333345	676.131843333315	1466.11656333335	0.032258064516129	onset	normal	0
p54	near_far_normal	incongruent	far	574.304600000021	659.55147777775	1395.80304444447	0.129032258064516	onset	normal	0
p2	far_normal_inverse	incongruent	far	575.963719354828	743.100767741949	1560.44333548386	0.03125	onset	inverse	0
p9	far_normal_inverse	incongruent	far	432.412363636378	800.695003030293	1543.85283030304	0	onset	inverse	1
p11	far_normal_inverse	incongruent	far	542.291693333342	504.111316666641	1301.07174666667	0.117647058823529	onset	inverse	0
p13	far_normal_inverse	incongruent	far	558.256859459471	530.715402702676	1301.51024054054	0	onset	inverse	0
p17	far_normal_inverse	incongruent	far	719.791676315793	618.974826315769	1438.10657105264	0.0256410256410256	onset	inverse	0
p18	far_normal_inverse	incongruent	far	520.754546666678	450.095026666669	1555.14904	0.0625	onset	inverse	0
p27	far_normal_inverse	incongruent	far	621.092344736838	889.694931578942	1408.77715526316	0.0256410256410256	onset	inverse	0
p28	far_normal_inverse	incongruent	far	541.284703125003	437.647134375015	1593.54680312501	0	onset	inverse	0
p30	far_normal_inverse	incongruent	far	721.089972499997	961.994707500011	1251.19689	0.0476190476190476	onset	inverse	0
p31	far_normal_inverse	incongruent	far	641.689712500027	442.407021874976	1433.23641875002	0.0588235294117647	onset	inverse	1
p33	far_normal_inverse	incongruent	far	677.164327027008	618.256197297301	1505.05534594594	0.0263157894736842	onset	inverse	0
p37	far_normal_inverse	incongruent	far	589.773367741923	699.672493548394	1612.69717741935	0	onset	inverse	0
p39	far_normal_inverse	incongruent	far	580.93012058823	496.709955882354	1335.07491176468	0.0285714285714286	onset	inverse	0
p40	far_normal_inverse	incongruent	far	781.775988571425	695.32454000001	1316.24077428571	0.0277777777777778	onset	inverse	0
p43	far_normal_inverse	incongruent	far	581.576814705883	678.543402941186	1305.1899235294	0	onset	inverse	1
p46	far_normal_inverse	incongruent	far	460.364070588217	803.027908823552	1086.29777352941	0.0285714285714286	onset	inverse	0
p52	far_normal_inverse	incongruent	far	608.860127272732	463.557048484847	1578.11343030302	0.0294117647058824	onset	inverse	0
p2	far_normal_inverse	incongruent	far	750.915493877552	NaN	NaN	0.0392156862745098	pure_CC_before	normal	0
p3	near_far_normal	incongruent	far	551.043296969701	NaN	NaN	0	pure_CC_before	normal	0
p4	near_far_normal	incongruent	far	906.626744067798	NaN	NaN	0.0923076923076923	pure_CC_before	normal	0
p6	near_far_normal	incongruent	far	600.922483783786	NaN	NaN	0.0263157894736842	pure_CC_before	normal	0
p9	far_normal_inverse	incongruent	far	590.182983783782	NaN	NaN	0.0263157894736842	pure_CC_before	normal	1
p10	near_far_normal	incongruent	far	748.133939534892	NaN	NaN	0.0851063829787234	pure_CC_before	normal	0
p11	far_normal_inverse	incongruent	far	607.487838235295	NaN	NaN	0.0810810810810811	pure_CC_before	normal	0
p12	near_far_normal	incongruent	far	515.106893750005	NaN	NaN	0.135135135135135	pure_CC_before	normal	1
p13	far_normal_inverse	incongruent	far	617.875631428572	NaN	NaN	0.222222222222222	pure_CC_before	normal	0
p14	near_far_normal	incongruent	far	489.337135483879	NaN	NaN	0.205128205128205	pure_CC_before	normal	1
p15	near_far_normal	incongruent	far	736.869062222218	NaN	NaN	0.166666666666667	pure_CC_before	normal	0
p17	far_normal_inverse	incongruent	far	545.602062499998	NaN	NaN	0.0303030303030303	pure_CC_before	normal	0
p18	far_normal_inverse	incongruent	far	733.09228888889	NaN	NaN	0.0625	pure_CC_before	normal	0
p19	near_far_normal	incongruent	far	771.220509615383	NaN	NaN	0	pure_CC_before	normal	1
p22	near_far_normal	incongruent	far	565.21216060606	NaN	NaN	0.153846153846154	pure_CC_before	normal	1
p23	near_far_normal	incongruent	far	626.711377777779	NaN	NaN	0.2	pure_CC_before	normal	0
p24	near_far_normal	incongruent	far	697.799971739122	NaN	NaN	0.148148148148148	pure_CC_before	normal	0
p25	near_far_normal	incongruent	far	556.187260526319	NaN	NaN	0	pure_CC_before	normal	0
p26	near_far_normal	incongruent	far	679.645597142857	NaN	NaN	0.102564102564103	pure_CC_before	normal	0
p27	far_normal_inverse	incongruent	far	575.950079411761	NaN	NaN	0.0810810810810811	pure_CC_before	normal	0
p27	near_far_normal	incongruent	far	599.648577777785	NaN	NaN	0.0526315789473684	pure_CC_before	normal	1
p28	far_normal_inverse	incongruent	far	432.942293548385	NaN	NaN	0.0606060606060606	pure_CC_before	normal	0
p30	far_normal_inverse	incongruent	far	642.983207317077	NaN	NaN	0.145833333333333	pure_CC_before	normal	0
p31	far_normal_inverse	incongruent	far	465.291028571427	NaN	NaN	0.0277777777777778	pure_CC_before	normal	1
p32	near_far_normal	incongruent	far	598.630364285713	NaN	NaN	0.151515151515152	pure_CC_before	normal	0
p33	far_normal_inverse	incongruent	far	825.646748571427	NaN	NaN	0.0789473684210526	pure_CC_before	normal	0
p36	near_far_normal	incongruent	far	625.896410256402	NaN	NaN	0.0487804878048781	pure_CC_before	normal	0
p37	far_normal_inverse	incongruent	far	513.994194444445	NaN	NaN	0.0769230769230769	pure_CC_before	normal	0
p38	near_far_normal	incongruent	far	613.034156410257	NaN	NaN	0.025	pure_CC_before	normal	1
p39	far_normal_inverse	incongruent	far	587.228914285715	NaN	NaN	0	pure_CC_before	normal	0
p40	far_normal_inverse	incongruent	far	631.560825000003	NaN	NaN	0	pure_CC_before	normal	0
p42	near_far_normal	incongruent	far	625.173197222226	NaN	NaN	0	pure_CC_before	normal	1
p43	far_normal_inverse	incongruent	far	492.07513939394	NaN	NaN	0	pure_CC_before	normal	1
p44	near_far_normal	incongruent	far	577.061352499999	NaN	NaN	0.148936170212766	pure_CC_before	normal	0
p45	near_far_normal	incongruent	far	715.974507499995	NaN	NaN	0.0697674418604651	pure_CC_before	normal	0
p46	far_normal_inverse	incongruent	far	513.746837837838	NaN	NaN	0	pure_CC_before	normal	0
p47	near_far_normal	incongruent	far	507.098520588235	NaN	NaN	0.0810810810810811	pure_CC_before	normal	0
p48	near_far_normal	incongruent	far	709.273740384615	NaN	NaN	0.133333333333333	pure_CC_before	normal	0
p49	near_far_normal	incongruent	far	816.373774999993	NaN	NaN	0.072463768115942	pure_CC_before	normal	0
p50	near_far_normal	incongruent	far	567.496972222221	NaN	NaN	0.027027027027027	pure_CC_before	normal	0
p52	far_normal_inverse	incongruent	far	583.335043749997	NaN	NaN	0	pure_CC_before	normal	0
p54	near_far_normal	incongruent	far	562.247573529413	NaN	NaN	0.0285714285714286	pure_CC_before	normal	0
p2	far_normal_inverse	incongruent	far	657.431482926831	NaN	NaN	0.0888888888888889	pure_CC_after	normal	0
p3	near_far_normal	incongruent	far	518.755029032249	NaN	NaN	0.114285714285714	pure_CC_after	normal	0
p4	near_far_normal	incongruent	far	486.494003333334	NaN	NaN	0.25	pure_CC_after	normal	0
p6	near_far_normal	incongruent	far	550.332013333331	NaN	NaN	0.0625	pure_CC_after	normal	0
p9	far_normal_inverse	incongruent	far	412.76577419355	NaN	NaN	0.03125	pure_CC_after	normal	1
p10	near_far_normal	incongruent	far	652.776102500007	NaN	NaN	0.148936170212766	pure_CC_after	normal	0
p11	far_normal_inverse	incongruent	far	589.514406060609	NaN	NaN	0.175	pure_CC_after	normal	0
p12	near_far_normal	incongruent	far	452.259994285719	NaN	NaN	0	pure_CC_after	normal	1
p13	far_normal_inverse	incongruent	far	503.555643750001	NaN	NaN	0.0588235294117647	pure_CC_after	normal	0
p14	near_far_normal	incongruent	far	468.045593103452	NaN	NaN	0.09375	pure_CC_after	normal	1
p15	near_far_normal	incongruent	far	568.150375757576	NaN	NaN	0.0571428571428571	pure_CC_after	normal	0
p17	far_normal_inverse	incongruent	far	515.490875000001	NaN	NaN	0.0526315789473684	pure_CC_after	normal	0
p18	far_normal_inverse	incongruent	far	556.372987179486	NaN	NaN	0.025	pure_CC_after	normal	0
p19	near_far_normal	incongruent	far	622.592282857144	NaN	NaN	0.0277777777777778	pure_CC_after	normal	1
p22	near_far_normal	incongruent	far	564.332580645157	NaN	NaN	0.114285714285714	pure_CC_after	normal	1
p23	near_far_normal	incongruent	far	442.732944117648	NaN	NaN	0.170731707317073	pure_CC_after	normal	0
p24	near_far_normal	incongruent	far	580.416261290321	NaN	NaN	0.03125	pure_CC_after	normal	0
p25	near_far_normal	incongruent	far	513.418858823527	NaN	NaN	0.0555555555555556	pure_CC_after	normal	0
p26	near_far_normal	incongruent	far	531.299048275865	NaN	NaN	0.09375	pure_CC_after	normal	0
p27	far_normal_inverse	incongruent	far	531.527045454545	NaN	NaN	0	pure_CC_after	normal	0
p27	near_far_normal	incongruent	far	557.862797058819	NaN	NaN	0.0555555555555556	pure_CC_after	normal	1
p28	far_normal_inverse	incongruent	far	441.011240624999	NaN	NaN	0.0588235294117647	pure_CC_after	normal	0
p30	far_normal_inverse	incongruent	far	665.655054166669	NaN	NaN	0.0588235294117647	pure_CC_after	normal	0
p31	far_normal_inverse	incongruent	far	455.002383870969	NaN	NaN	0.0882352941176471	pure_CC_after	normal	1
p32	near_far_normal	incongruent	far	519.591970000001	NaN	NaN	0.142857142857143	pure_CC_after	normal	0
p33	far_normal_inverse	incongruent	far	564.279963636365	NaN	NaN	0.0434782608695652	pure_CC_after	normal	0
p36	near_far_normal	incongruent	far	630.633282352943	NaN	NaN	0.0555555555555556	pure_CC_after	normal	0
p37	far_normal_inverse	incongruent	far	430.378531249998	NaN	NaN	0.0857142857142857	pure_CC_after	normal	0
p38	near_far_normal	incongruent	far	667.429670731715	NaN	NaN	0.0888888888888889	pure_CC_after	normal	1
p39	far_normal_inverse	incongruent	far	442.222662499997	NaN	NaN	0	pure_CC_after	normal	0
p40	far_normal_inverse	incongruent	far	790.237095918371	NaN	NaN	0.109090909090909	pure_CC_after	normal	0
p42	near_far_normal	incongruent	far	669.71500857142	NaN	NaN	0.0789473684210526	pure_CC_after	normal	1
p43	far_normal_inverse	incongruent	far	457.415837837838	NaN	NaN	0.0263157894736842	pure_CC_after	normal	1
p44	near_far_normal	incongruent	far	474.045865517241	NaN	NaN	0.0645161290322581	pure_CC_after	normal	0
p45	near_far_normal	incongruent	far	574.746093333331	NaN	NaN	0.0625	pure_CC_after	normal	0
p46	far_normal_inverse	incongruent	far	468.346	NaN	NaN	0.0606060606060606	pure_CC_after	normal	0
p47	near_far_normal	incongruent	far	502.572193103446	NaN	NaN	0.0645161290322581	pure_CC_after	normal	0
p49	near_far_normal	incongruent	far	611.93066341464	NaN	NaN	0.0238095238095238	pure_CC_after	normal	0
p50	near_far_normal	incongruent	far	473.391306249999	NaN	NaN	0	pure_CC_after	normal	0
p52	far_normal_inverse	incongruent	far	549.497785714289	NaN	NaN	0.0789473684210526	pure_CC_after	normal	0
p54	near_far_normal	incongruent	far	513.703958620688	NaN	NaN	0.09375	pure_CC_after	normal	0
p2	far_normal_inverse	incongruent	far	1401.54886000002	600.343870000008	1241.18727666667	0	static	normal	0
p3	near_far_normal	incongruent	far	553.59920000001	435.50544062502	1307.41285624998	0.0588235294117647	static	normal	0
p4	near_far_normal	incongruent	far	1087.00255609759	646.847363414638	1071.67719512196	0.0465116279069767	static	normal	0
p6	near_far_normal	incongruent	far	684.072369230762	724.992896153892	1261.54562692304	0.0714285714285714	static	normal	0
p9	far_normal_inverse	incongruent	far	643.434509375013	424.414750000007	1335.37444999999	0.0588235294117647	static	normal	1
p10	near_far_normal	incongruent	far	755.260899999983	568.745519999962	1265.26932	0.166666666666667	static	normal	0
p11	far_normal_inverse	incongruent	far	564.379163636343	576.621569696956	945.684796969707	0.0833333333333333	static	normal	0
p12	near_far_normal	incongruent	far	542.560570370369	602.196651851839	1087.49605925926	0	static	normal	1
p13	far_normal_inverse	incongruent	far	650.255840000001	696.124386666656	891.658749999995	0.142857142857143	static	normal	0
p14	near_far_normal	incongruent	far	846.338470588241	619.241588235281	859.938461764692	0.15	static	normal	1
p15	near_far_normal	incongruent	far	966.622582857188	765.301848571459	1260.53297428571	0.0540540540540541	static	normal	0
p17	far_normal_inverse	incongruent	far	808.044794444466	578.948011111099	1215.84806111109	0.217391304347826	static	normal	0
p18	far_normal_inverse	incongruent	far	592.127632258074	513.187351612887	1223.84238387097	0.0606060606060606	static	normal	0
p19	near_far_normal	incongruent	far	702.315093750001	1018.14737499998	1439.31117500001	0	static	normal	1
p22	near_far_normal	incongruent	far	560.595534285723	546.195168571434	1141.42071428573	0.0277777777777778	static	normal	1
p23	near_far_normal	incongruent	far	647.5426037037	334.483422222225	924.138862962987	0.289473684210526	static	normal	0
p24	near_far_normal	incongruent	far	652.431096428566	637.500767857175	1062.68457857141	0.0344827586206897	static	normal	0
p25	near_far_normal	incongruent	far	532.502351724129	653.218634482761	862.427255172396	0	static	normal	0
p26	near_far_normal	incongruent	far	857.721473529385	844.784417647057	1084.5362058824	0.0555555555555556	static	normal	0
p27	far_normal_inverse	incongruent	far	673.215730000011	941.316236666664	1049.96228333331	0.0909090909090909	static	normal	0
p27	near_far_normal	incongruent	far	597.792276923069	946.301765384586	1026.06899615387	0.0714285714285714	static	normal	1
p28	far_normal_inverse	incongruent	far	665.308143749999	625.622362500009	1345.15347812501	0.0303030303030303	static	normal	0
p30	far_normal_inverse	incongruent	far	951.952758536578	774.100763414641	946.659334146331	0.0888888888888889	static	normal	0
p31	far_normal_inverse	incongruent	far	584.196603124994	461.232034375001	1049.06203437501	0.0588235294117647	static	normal	1
p32	near_far_normal	incongruent	far	645.291906249997	743.717718749985	1199.80200937499	0	static	normal	0
p33	far_normal_inverse	incongruent	far	795.311055555573	698.145144444427	1149.10050555556	0.181818181818182	static	normal	0
p36	near_far_normal	incongruent	far	969.915353571412	732.318471428597	1016.50967142859	0.0967741935483871	static	normal	0
p37	far_normal_inverse	incongruent	far	559.59274838712	441.964525806434	1235.00374516128	0.0606060606060606	static	normal	0
p38	near_far_normal	incongruent	far	731.049811428622	523.910362857158	1093.86561999997	0.0277777777777778	static	normal	1
p39	far_normal_inverse	incongruent	far	551.651245161305	454.303445161314	1071.85336129032	0.0606060606060606	static	normal	0
p40	far_normal_inverse	incongruent	far	729.580644117633	343.548729411766	1155.22178529412	0.0555555555555556	static	normal	0
p42	near_far_normal	incongruent	far	1210.53708055559	898.600511111104	1321.4599888889	0.027027027027027	static	normal	1
p43	far_normal_inverse	incongruent	far	507.599476666661	622.400203333325	961.281973333337	0.0625	static	normal	1
p44	near_far_normal	incongruent	far	535.412493103452	719.050772413773	1099.02607586212	0.147058823529412	static	normal	0
p45	near_far_normal	incongruent	far	743.654896551723	660.351120689662	1065.59994827587	0.09375	static	normal	0
p46	far_normal_inverse	incongruent	far	648.891302941172	488.895717647075	936.599891176443	0	static	normal	0
p47	near_far_normal	incongruent	far	586.971486206912	491.264220689632	1063.31421724142	0.09375	static	normal	0
p48	near_far_normal	incongruent	far	694.667500000055	450.998474074077	1174.8969962963	0.228571428571429	static	normal	0
p49	near_far_normal	incongruent	far	628.552607142882	625.695599999998	913.839139285717	0.2	static	normal	0
p50	near_far_normal	incongruent	far	718.514554838695	637.984529032254	1077.26949999999	0	static	normal	0
p52	far_normal_inverse	incongruent	far	617.506253333342	439.632166666666	1390.53068666667	0.0909090909090909	static	normal	0
p54	near_far_normal	incongruent	far	666.598689999953	459.503863333327	955.404966666704	0.032258064516129	static	normal	0
p2	far_normal_inverse	incongruent	far	805.485771874989	702.044368750009	1278.17852812502	0	static	inverse	0
p9	far_normal_inverse	incongruent	far	534.28562258065	223.753819354856	1389.65238387097	0.03125	static	inverse	1
p11	far_normal_inverse	incongruent	far	613.114383333332	438.355280000008	1088.20992000001	0.117647058823529	static	inverse	0
p13	far_normal_inverse	incongruent	far	635.025766666673	424.489090000004	997.43677666669	0.230769230769231	static	inverse	0
p17	far_normal_inverse	incongruent	far	811.072510810822	602.478743243249	1224.20813243243	0.0512820512820513	static	inverse	0
p18	far_normal_inverse	incongruent	far	597.808229032256	400.654058064518	1428.43098387098	0	static	inverse	0
p27	far_normal_inverse	incongruent	far	629.899356666671	590.502806666663	1129.96713333334	0.230769230769231	static	inverse	0
p28	far_normal_inverse	incongruent	far	570.392481250003	531.060712499968	1506.40902500001	0.0303030303030303	static	inverse	0
p30	far_normal_inverse	incongruent	far	781.861510000032	850.81453749999	1058.4690375	0.024390243902439	static	inverse	0
p31	far_normal_inverse	incongruent	far	637.510896875023	366.74899999998	1163.36669375	0	static	inverse	1
p33	far_normal_inverse	incongruent	far	729.537262500004	460.232262499995	1223.14139687499	0.0857142857142857	static	inverse	0
p37	far_normal_inverse	incongruent	far	617.114860606046	466.8240151515	1404.38090000002	0	static	inverse	0
p39	far_normal_inverse	incongruent	far	512.617980000005	466.735005714281	1199.63244857144	0	static	inverse	0
p40	far_normal_inverse	incongruent	far	788.733030303037	352.898160606065	1270.35631212121	0.0571428571428571	static	inverse	0
p43	far_normal_inverse	incongruent	far	557.146708571451	667.158714285702	990.081862857153	0.0277777777777778	static	inverse	1
p46	far_normal_inverse	incongruent	far	577.330740624994	265.894612499993	1074.74794375	0.0303030303030303	static	inverse	0
p52	far_normal_inverse	incongruent	far	619.043503030295	306.915224242448	1504.65926969696	0.0571428571428571	static	inverse	0
p1	near_normal_inverse	congruent	near	502.099979411757	781.105400000022	991.358802941162	0	move	normal	0
p3	near_far_normal	congruent	near	492.014909374994	568.738937500022	1102.25773437497	0.0303030303030303	move	normal	0
p4	near_far_normal	congruent	near	550.046419999991	964.044527499987	730.972430000005	0.0476190476190476	move	normal	0
p5	near_normal_inverse	congruent	near	518.471168749982	795.342490625019	1023.53824062499	0	move	normal	0
p6	near_far_normal	congruent	near	474.453303703715	707.262037037037	1053.47785925926	0	move	normal	0
p7	near_normal_inverse	congruent	near	448.419133333326	555.463584848469	894.530148484869	0.0294117647058824	move	normal	0
p8	near_normal_inverse	congruent	near	587.38168529412	665.082023529421	1108.0272382353	0	move	normal	0
p9	near_normal_inverse	congruent	near	618.08745000001	677.386686666664	1327.04611666668	0.0909090909090909	move	normal	0
p10	near_far_normal	congruent	near	674.73773636369	875.022678787902	1306.24450303029	0.0294117647058824	move	normal	0
p12	near_far_normal	congruent	near	397.44131034484	438.219351724134	821.406103448277	0	move	normal	1
p12	near_normal_inverse	congruent	near	434.240824137927	430.985641379296	757.318906896539	0.0333333333333333	move	normal	0
p14	near_far_normal	congruent	near	541.827889743578	431.737023076926	1079.63015641026	0	move	normal	1
p14	near_normal_inverse	congruent	near	536.273640816299	550.323253061238	1229.95653265303	0.0576923076923077	move	normal	0
p15	near_far_normal	congruent	near	596.567380555534	909.239791666709	733.405063888877	0.0526315789473684	move	normal	0
p16	near_normal_inverse	congruent	near	362.492387500015	693.555791071432	667.769217857153	0.0175438596491228	move	normal	0
p19	near_far_normal	congruent	near	484.311751612897	1048.43006451614	1207.76568064517	0	move	normal	1
p20	near_normal_inverse	congruent	near	508.7228861111	646.772674999993	796.963736111119	0.027027027027027	move	normal	0
p21	near_normal_inverse	congruent	near	437.531085714284	719.465459999988	865.15687428573	0.0277777777777778	move	normal	0
p22	near_far_normal	congruent	near	483.658363888914	566.129163888902	852.861480555545	0	move	normal	1
p22	near_normal_inverse	congruent	near	567.566970967745	630.533954838719	922.275509677417	0	move	normal	0
p23	near_far_normal	congruent	near	501.547117142856	532.804365714296	937.52909428572	0.102564102564103	move	normal	0
p24	near_far_normal	congruent	near	523.226924137939	668.835248275836	866.231141379305	0	move	normal	0
p25	near_far_normal	congruent	near	417.209492857141	606.535782142847	909.732221428566	0	move	normal	0
p26	near_far_normal	congruent	near	529.114809999977	805.156996666661	1246.39959333335	0.166666666666667	move	normal	0
p27	near_far_normal	congruent	near	456.035051851886	1014.11751481483	1113.16365185184	0	move	normal	1
p29	near_normal_inverse	congruent	near	607.244976470594	845.8188	821.127576470581	0.0285714285714286	move	normal	0
p31	near_normal_inverse	congruent	near	547.680784848485	581.531418181818	1145.21714545455	0	move	normal	0
p32	near_far_normal	congruent	near	526.680611764736	562.301491176426	1067.12457647058	0	move	normal	0
p34	near_normal_inverse	congruent	near	738.758594285713	457.066120000001	954.218199999995	0.0540540540540541	move	normal	0
p35	near_normal_inverse	congruent	near	561.935835483879	1056.01235806451	948.65642903226	0.03125	move	normal	0
p36	near_far_normal	congruent	near	527.413816129053	750.048574193517	842.611161290321	0	move	normal	0
p38	near_far_normal	congruent	near	484.279317647073	688.036382352944	1084.0579735294	0.0285714285714286	move	normal	1
p41	near_normal_inverse	congruent	near	406.969485714284	630.121189285712	823.660225000006	0	move	normal	0
p42	near_far_normal	congruent	near	759.573394444428	1007.9758305556	902.271294444447	0.027027027027027	move	normal	1
p42	near_normal_inverse	congruent	near	783.875941463423	822.086965853666	893.162699999987	0	move	normal	0
p43	near_normal_inverse	congruent	near	573.644614705882	774.227961764694	1180.40452352942	0.0285714285714286	move	normal	0
p44	near_far_normal	congruent	near	401.507551612904	693.628093548376	806.528212903247	0.114285714285714	move	normal	0
p45	near_far_normal	congruent	near	563.28520937501	717.036968749983	828.120275000015	0	move	normal	0
p47	near_far_normal	congruent	near	492.257773333356	695.786896666671	750.329343333374	0.032258064516129	move	normal	0
p48	near_far_normal	congruent	near	550.146600000013	616.700711764732	1113.77295294118	0.0285714285714286	move	normal	0
p49	near_far_normal	congruent	near	545.749368750009	631.708971875042	597.976812499974	0	move	normal	0
p50	near_far_normal	congruent	near	513.222975862079	544.658765517253	983.938510344811	0.121212121212121	move	normal	0
p51	near_normal_inverse	congruent	near	506.946385294128	589.615873529408	751.014355882348	0	move	normal	0
p53	near_normal_inverse	congruent	near	593.339187499997	597.419859374996	1105.229965625	0	move	normal	0
p54	near_far_normal	congruent	near	483.886516666642	804.203166666688	1054.77184333333	0.032258064516129	move	normal	0
p55	near_normal_inverse	congruent	near	638.184991666651	588.62583333332	868.206233333342	0.142857142857143	move	normal	0
p1	near_normal_inverse	congruent	near	540.306159375011	704.65824374998	1048.97814374999	0	move	inverse	0
p5	near_normal_inverse	congruent	near	920.64967096773	695.85783548387	1554.14869032259	0.03125	move	inverse	0
p7	near_normal_inverse	congruent	near	483.448572727279	478.996454545452	997.540993939397	0.0294117647058824	move	inverse	0
p8	near_normal_inverse	congruent	near	880.687278787885	650.732399999996	1556.50688484849	0.0833333333333333	move	inverse	0
p9	near_normal_inverse	congruent	near	664.518281249974	532.967246875005	1494.4134125	0.111111111111111	move	inverse	0
p12	near_normal_inverse	congruent	near	447.241581818188	380.001096969693	786.60576060608	0	move	inverse	0
p14	near_normal_inverse	congruent	near	621.354556097567	442.954587804874	1436.84055121952	0.0238095238095238	move	inverse	0
p16	near_normal_inverse	congruent	near	409.282965384611	546.111415384612	706.999615384624	0.133333333333333	move	inverse	0
p20	near_normal_inverse	congruent	near	543.062650000001	677.095353333308	997.070666666674	0.0625	move	inverse	0
p21	near_normal_inverse	congruent	near	544.765603333345	676.419913333322	913.359366666681	0.0909090909090909	move	inverse	0
p22	near_normal_inverse	congruent	near	599.378336666664	562.376073333324	1043.23512000001	0.0625	move	inverse	0
p29	near_normal_inverse	congruent	near	637.872499999999	643.257678571435	810.773932142855	0.0666666666666667	move	inverse	0
p31	near_normal_inverse	congruent	near	540.400830555576	506.937413888901	1071.11056944444	0	move	inverse	0
p34	near_normal_inverse	congruent	near	784.036209999998	537.373026666651	1393.24507000001	0.0625	move	inverse	0
p35	near_normal_inverse	congruent	near	1094.66601428571	1021.22043714287	1358.39123714285	0.0277777777777778	move	inverse	0
p41	near_normal_inverse	congruent	near	759.323733333336	577.236741666678	1024.81314583332	0.2	move	inverse	0
p42	near_normal_inverse	congruent	near	873.199237837827	835.886013513496	1018.49532162162	0.13953488372093	move	inverse	0
p43	near_normal_inverse	congruent	near	525.541383333324	736.184959999982	1272.27559000001	0.0909090909090909	move	inverse	0
p51	near_normal_inverse	congruent	near	707.828764285705	456.192878571421	1046.42912500001	0.176470588235294	move	inverse	0
p53	near_normal_inverse	congruent	near	649.411755172408	589.613544827586	1056.89178275862	0.09375	move	inverse	0
p55	near_normal_inverse	congruent	near	648.002372000002	495.959267999996	898.029644000001	0.107142857142857	move	inverse	0
p1	near_normal_inverse	congruent	near	544.41995161286	779.917961290361	1046.62902903224	0	onset	normal	0
p3	near_far_normal	congruent	near	515.629860000002	523.814300000014	1017.36122666665	0.0909090909090909	onset	normal	0
p4	near_far_normal	congruent	near	654.579046341493	991.295319512177	671.747482926825	0.0238095238095238	onset	normal	0
p5	near_normal_inverse	congruent	near	534.837681818173	847.76056969697	920.548590909098	0	onset	normal	0
p6	near_far_normal	congruent	near	483.599074074102	658.903959259251	989.710614814835	0.0357142857142857	onset	normal	0
p7	near_normal_inverse	congruent	near	505.529747058839	520.435647058825	794.368820588241	0.0285714285714286	onset	normal	0
p8	near_normal_inverse	congruent	near	544.664138235308	644.343420588237	1007.66415294116	0	onset	normal	0
p9	near_normal_inverse	congruent	near	637.886154545451	619.114812121214	1195.65660909089	0.0571428571428571	onset	normal	0
p10	near_far_normal	congruent	near	642.591390624978	796.84933124999	1198.04646875001	0.0857142857142857	onset	normal	0
p12	near_far_normal	congruent	near	413.687311111106	414.525851851837	776.622007407412	0.0357142857142857	onset	normal	1
p12	near_normal_inverse	congruent	near	494.903744827581	465.699306896548	680.58332068966	0.0333333333333333	onset	normal	0
p14	near_far_normal	congruent	near	579.313871794897	448.40539743587	933.765323076973	0	onset	normal	1
p14	near_normal_inverse	congruent	near	589.307206122445	503.777418367361	1118.38608571428	0.0754716981132075	onset	normal	0
p15	near_far_normal	congruent	near	690.861629729703	845.953683783811	740.30972702701	0	onset	normal	0
p16	near_normal_inverse	congruent	near	419.306162499974	724.212012499997	617.846262499981	0	onset	normal	0
p19	near_far_normal	congruent	near	528.736377419352	1042.10807096773	1127.36680967742	0	onset	normal	1
p20	near_normal_inverse	congruent	near	560.492502777784	636.32674166667	795.019211111105	0	onset	normal	0
p21	near_normal_inverse	congruent	near	519.431291666666	726.017230555556	779.305736111106	0.027027027027027	onset	normal	0
p22	near_far_normal	congruent	near	521.305886111129	595.583277777779	824.534013888896	0	onset	normal	1
p22	near_normal_inverse	congruent	near	582.65860689656	612.987279310344	915.768627586208	0.0645161290322581	onset	normal	0
p23	near_far_normal	congruent	near	487.321813888866	475.577966666675	737.187855555538	0.0769230769230769	onset	normal	0
p24	near_far_normal	congruent	near	561.678783333342	619.492946666642	790.817130000032	0	onset	normal	0
p25	near_far_normal	congruent	near	439.75353928572	650.861774999989	720.799017857096	0	onset	normal	0
p26	near_far_normal	congruent	near	567.56852647063	764.49034411762	1109.95128529412	0.0810810810810811	onset	normal	0
p27	near_far_normal	congruent	near	456.33902499999	1001.11219642856	1035.9463285714	0	onset	normal	1
p29	near_normal_inverse	congruent	near	727.517787878788	883.381730303034	752.846624242427	0.0571428571428571	onset	normal	0
p31	near_normal_inverse	congruent	near	683.895667741923	658.838932258074	1069.40397096772	0.0606060606060606	onset	normal	0
p32	near_far_normal	congruent	near	593.337367647074	513.955405882345	1003.51927647059	0	onset	normal	0
p34	near_normal_inverse	congruent	near	862.898083783803	522.604248648634	868.392254054044	0.0512820512820513	onset	normal	0
p35	near_normal_inverse	congruent	near	608.345387500003	1143.38685937498	872.378284374997	0	onset	normal	0
p36	near_far_normal	congruent	near	614.027121874971	801.065234375011	825.373940625008	0	onset	normal	0
p38	near_far_normal	congruent	near	563.395116666672	753.177230555571	1127.95002777776	0	onset	normal	1
p41	near_normal_inverse	congruent	near	467.668771428576	709.804199999997	792.992517857142	0	onset	normal	0
p42	near_far_normal	congruent	near	829.622188235309	931.050826470567	842.212088235304	0.0555555555555556	onset	normal	1
p42	near_normal_inverse	congruent	near	787.979860975634	804.659453658521	875.127960975612	0	onset	normal	0
p43	near_normal_inverse	congruent	near	577.504421212122	799.412112121214	1085.41403333334	0.0294117647058824	onset	normal	0
p44	near_far_normal	congruent	near	498.010531250023	613.574825000036	831.11797187499	0.0588235294117647	onset	normal	0
p45	near_far_normal	congruent	near	590.488348387086	742.907083870967	888.554148387089	0.03125	onset	normal	0
p47	near_far_normal	congruent	near	533.56956153848	647.671034615381	704.48313461539	0.161290322580645	onset	normal	0
p48	near_far_normal	congruent	near	558.789363636377	725.601760606046	909.811293939388	0.0294117647058824	onset	normal	0
p49	near_far_normal	congruent	near	603.559945454566	679.796330303048	578.626100000005	0.0294117647058824	onset	normal	0
p50	near_far_normal	congruent	near	557.325021875003	638.973225000012	891.593884375016	0	onset	normal	0
p51	near_normal_inverse	congruent	near	512.085176470579	539.34695294119	656.435417647051	0	onset	normal	0
p53	near_normal_inverse	congruent	near	620.409966666672	614.141072727274	1058.46845757577	0	onset	normal	0
p54	near_far_normal	congruent	near	549.493454838682	651.179687096781	910.497332258029	0.03125	onset	normal	0
p55	near_normal_inverse	congruent	near	690.886723999993	636.872084	777.881240000008	0.166666666666667	onset	normal	0
p1	near_normal_inverse	congruent	near	651.551293333339	648.157013333317	1102.19376666667	0.032258064516129	onset	inverse	0
p5	near_normal_inverse	congruent	near	904.817292592576	679.343525925932	1321.75125185184	0.0357142857142857	onset	inverse	0
p7	near_normal_inverse	congruent	near	543.777469696959	490.832236363652	952.739824242411	0.0294117647058824	onset	inverse	0
p8	near_normal_inverse	congruent	near	933.775466666699	699.89009999999	1385.66625000003	0.189189189189189	onset	inverse	0
p9	near_normal_inverse	congruent	near	604.47409411763	580.80886764707	1333.40980294118	0.0810810810810811	onset	inverse	0
p12	near_normal_inverse	congruent	near	486.030812500004	395.678518750007	699.717631249984	0.0588235294117647	onset	inverse	0
p14	near_normal_inverse	congruent	near	675.269110526323	451.163163157897	1272.75090789472	0.05	onset	inverse	0
p16	near_normal_inverse	congruent	near	444.428359259254	554.281596296304	635.388092592589	0.0689655172413793	onset	inverse	0
p20	near_normal_inverse	congruent	near	590.456429411766	705.585914705881	854.048435294108	0	onset	inverse	0
p21	near_normal_inverse	congruent	near	583.400878124999	710.707818749994	791.856306249997	0.0303030303030303	onset	inverse	0
p22	near_normal_inverse	congruent	near	617.094061290332	563.764506451617	1046.38827419356	0.0606060606060606	onset	inverse	0
p29	near_normal_inverse	congruent	near	707.912048275865	646.715965517239	736.809244827585	0.0645161290322581	onset	inverse	0
p31	near_normal_inverse	congruent	near	586.590614705875	507.929085294108	980.855741176468	0.0285714285714286	onset	inverse	0
p34	near_normal_inverse	congruent	near	822.127123333333	545.967963333348	1199.31548666667	0.032258064516129	onset	inverse	0
p35	near_normal_inverse	congruent	near	1250.96087222219	1091.14563055558	1246.37172499998	0.0526315789473684	onset	inverse	0
p41	near_normal_inverse	congruent	near	713.584169230775	684.347142307692	897.808353846156	0.037037037037037	onset	inverse	0
p42	near_normal_inverse	congruent	near	922.569925714279	737.566325714289	951.098902857148	0.204545454545455	onset	inverse	0
p43	near_normal_inverse	congruent	near	586.255759375008	746.859381249989	1108.80941249999	0.0588235294117647	onset	inverse	0
p51	near_normal_inverse	congruent	near	855.001225000014	492.402941666677	949.673324999989	0.294117647058824	onset	inverse	0
p53	near_normal_inverse	congruent	near	656.587796296301	574.188466666664	1005.61560370371	0.1	onset	inverse	0
p55	near_normal_inverse	congruent	near	799.094954166647	524.954129166676	875.830487499992	0.172413793103448	onset	inverse	0
p1	near_normal_inverse	congruent	near	460.702366666669	NaN	NaN	0	pure_CC_before	normal	0
p3	near_far_normal	congruent	near	461.101787096775	NaN	NaN	0.0882352941176471	pure_CC_before	normal	0
p4	near_far_normal	congruent	near	873.916720312498	NaN	NaN	0.0303030303030303	pure_CC_before	normal	0
p6	near_far_normal	congruent	near	468.126389473686	NaN	NaN	0.05	pure_CC_before	normal	0
p7	near_normal_inverse	congruent	near	636.650141463415	NaN	NaN	0.0465116279069767	pure_CC_before	normal	0
p8	near_normal_inverse	congruent	near	598.785934693875	NaN	NaN	0	pure_CC_before	normal	0
p9	near_normal_inverse	congruent	near	668.461404761903	NaN	NaN	0.0232558139534884	pure_CC_before	normal	0
p10	near_far_normal	congruent	near	629.090474418604	NaN	NaN	0.122448979591837	pure_CC_before	normal	0
p12	near_far_normal	congruent	near	415.157475675678	NaN	NaN	0.0263157894736842	pure_CC_before	normal	1
p12	near_normal_inverse	congruent	near	442.978210526314	NaN	NaN	0.0256410256410256	pure_CC_before	normal	0
p14	near_far_normal	congruent	near	483.314122500003	NaN	NaN	0	pure_CC_before	normal	1
p14	near_normal_inverse	congruent	near	551.843107352944	NaN	NaN	0.180722891566265	pure_CC_before	normal	0
p15	near_far_normal	congruent	near	568.402221818186	NaN	NaN	0	pure_CC_before	normal	0
p16	near_normal_inverse	congruent	near	413.996674285714	NaN	NaN	0.0277777777777778	pure_CC_before	normal	0
p19	near_far_normal	congruent	near	698.5050372549	NaN	NaN	0	pure_CC_before	normal	1
p20	near_normal_inverse	congruent	near	538.184433333329	NaN	NaN	0.0192307692307692	pure_CC_before	normal	0
p21	near_normal_inverse	congruent	near	512.182031578947	NaN	NaN	0.05	pure_CC_before	normal	0
p22	near_far_normal	congruent	near	455.422149999997	NaN	NaN	0	pure_CC_before	normal	1
p22	near_normal_inverse	congruent	near	481.080097500003	NaN	NaN	0	pure_CC_before	normal	0
p23	near_far_normal	congruent	near	525.161069444447	NaN	NaN	0.162790697674419	pure_CC_before	normal	0
p24	near_far_normal	congruent	near	596.454296078438	NaN	NaN	0.0192307692307692	pure_CC_before	normal	0
p25	near_far_normal	congruent	near	480.561219444448	NaN	NaN	0	pure_CC_before	normal	0
p26	near_far_normal	congruent	near	654.421138888901	NaN	NaN	0.0526315789473684	pure_CC_before	normal	0
p27	near_far_normal	congruent	near	497.986559459459	NaN	NaN	0.0263157894736842	pure_CC_before	normal	1
p29	near_normal_inverse	congruent	near	517.988255172413	NaN	NaN	0.147058823529412	pure_CC_before	normal	0
p31	near_normal_inverse	congruent	near	470.843963888887	NaN	NaN	0.027027027027027	pure_CC_before	normal	0
p32	near_far_normal	congruent	near	515.610317647061	NaN	NaN	0.0285714285714286	pure_CC_before	normal	0
p34	near_normal_inverse	congruent	near	936.762350000001	NaN	NaN	0	pure_CC_before	normal	0
p35	near_normal_inverse	congruent	near	800.480033333329	NaN	NaN	0.0338983050847458	pure_CC_before	normal	0
p36	near_far_normal	congruent	near	553.165880000008	NaN	NaN	0	pure_CC_before	normal	0
p38	near_far_normal	congruent	near	513.467662499995	NaN	NaN	0.024390243902439	pure_CC_before	normal	1
p41	near_normal_inverse	congruent	near	415.416608823531	NaN	NaN	0.0285714285714286	pure_CC_before	normal	0
p42	near_far_normal	congruent	near	589.701791666664	NaN	NaN	0	pure_CC_before	normal	1
p42	near_normal_inverse	congruent	near	768.361405882351	NaN	NaN	0.0555555555555556	pure_CC_before	normal	0
p43	near_normal_inverse	congruent	near	539.514572340427	NaN	NaN	0	pure_CC_before	normal	0
p44	near_far_normal	congruent	near	507.424767647063	NaN	NaN	0.276595744680851	pure_CC_before	normal	0
p45	near_far_normal	congruent	near	644.381271428572	NaN	NaN	0.0232558139534884	pure_CC_before	normal	0
p47	near_far_normal	congruent	near	517.985791176468	NaN	NaN	0	pure_CC_before	normal	0
p48	near_far_normal	congruent	near	625.755421052629	NaN	NaN	0.0172413793103448	pure_CC_before	normal	0
p49	near_far_normal	congruent	near	734.775293846153	NaN	NaN	0.0151515151515152	pure_CC_before	normal	0
p50	near_far_normal	congruent	near	490.687512500003	NaN	NaN	0.0857142857142857	pure_CC_before	normal	0
p51	near_normal_inverse	congruent	near	557.587545000002	NaN	NaN	0.036144578313253	pure_CC_before	normal	0
p53	near_normal_inverse	congruent	near	637.72216440678	NaN	NaN	0.0327868852459016	pure_CC_before	normal	0
p54	near_far_normal	congruent	near	516.386065624998	NaN	NaN	0.0588235294117647	pure_CC_before	normal	0
p55	near_normal_inverse	congruent	near	784.771982608693	NaN	NaN	0.0980392156862745	pure_CC_before	normal	0
p1	near_normal_inverse	congruent	near	441.678378378381	NaN	NaN	0	pure_CC_after	normal	0
p3	near_far_normal	congruent	near	441.642150000007	NaN	NaN	0.0526315789473684	pure_CC_after	normal	0
p4	near_far_normal	congruent	near	460.656097142859	NaN	NaN	0.102564102564103	pure_CC_after	normal	0
p5	near_normal_inverse	congruent	near	512.498175675673	NaN	NaN	0	pure_CC_after	normal	0
p6	near_far_normal	congruent	near	500.719915151523	NaN	NaN	0.0294117647058824	pure_CC_after	normal	0
p7	near_normal_inverse	congruent	near	481.409485106381	NaN	NaN	0.0208333333333333	pure_CC_after	normal	0
p8	near_normal_inverse	congruent	near	588.929434000002	NaN	NaN	0.0384615384615385	pure_CC_after	normal	0
p9	near_normal_inverse	congruent	near	452.744248076925	NaN	NaN	0.0545454545454545	pure_CC_after	normal	0
p10	near_far_normal	congruent	near	560.733370454553	NaN	NaN	0.0833333333333333	pure_CC_after	normal	0
p12	near_far_normal	congruent	near	409.221968750005	NaN	NaN	0	pure_CC_after	normal	1
p12	near_normal_inverse	congruent	near	420.653348571428	NaN	NaN	0.0789473684210526	pure_CC_after	normal	0
p14	near_far_normal	congruent	near	448.164480645167	NaN	NaN	0.03125	pure_CC_after	normal	1
p14	near_normal_inverse	congruent	near	543.761309677419	NaN	NaN	0.114285714285714	pure_CC_after	normal	0
p15	near_far_normal	congruent	near	466.752340625	NaN	NaN	0.0303030303030303	pure_CC_after	normal	0
p16	near_normal_inverse	congruent	near	384.622378125	NaN	NaN	0.0303030303030303	pure_CC_after	normal	0
p19	near_far_normal	congruent	near	535.164774999997	NaN	NaN	0	pure_CC_after	normal	1
p20	near_normal_inverse	congruent	near	545.431351612902	NaN	NaN	0.0882352941176471	pure_CC_after	normal	0
p21	near_normal_inverse	congruent	near	458.322929411767	NaN	NaN	0	pure_CC_after	normal	0
p22	near_far_normal	congruent	near	444.159679411762	NaN	NaN	0.0810810810810811	pure_CC_after	normal	1
p22	near_normal_inverse	congruent	near	471.767103125001	NaN	NaN	0.0303030303030303	pure_CC_after	normal	0
p23	near_far_normal	congruent	near	444.316931249992	NaN	NaN	0.179487179487179	pure_CC_after	normal	0
p24	near_far_normal	congruent	near	533.800866666659	NaN	NaN	0.0294117647058824	pure_CC_after	normal	0
p25	near_far_normal	congruent	near	428.162969696967	NaN	NaN	0	pure_CC_after	normal	0
p26	near_far_normal	congruent	near	515.291996774196	NaN	NaN	0.0606060606060606	pure_CC_after	normal	0
p27	near_far_normal	congruent	near	470.785675	NaN	NaN	0.027027027027027	pure_CC_after	normal	1
p29	near_normal_inverse	congruent	near	456.597144444443	NaN	NaN	0.1	pure_CC_after	normal	0
p31	near_normal_inverse	congruent	near	454.358336111112	NaN	NaN	0.027027027027027	pure_CC_after	normal	0
p32	near_far_normal	congruent	near	438.424908108109	NaN	NaN	0	pure_CC_after	normal	0
p34	near_normal_inverse	congruent	near	856.304803030302	NaN	NaN	0	pure_CC_after	normal	0
p35	near_normal_inverse	congruent	near	498.884980000005	NaN	NaN	0.0789473684210526	pure_CC_after	normal	0
p36	near_far_normal	congruent	near	564.575025714287	NaN	NaN	0.0540540540540541	pure_CC_after	normal	0
p38	near_far_normal	congruent	near	560.900440909091	NaN	NaN	0.0434782608695652	pure_CC_after	normal	1
p41	near_normal_inverse	congruent	near	407.190877272729	NaN	NaN	0.0434782608695652	pure_CC_after	normal	0
p42	near_far_normal	congruent	near	656.804581578949	NaN	NaN	0	pure_CC_after	normal	1
p42	near_normal_inverse	congruent	near	704.366872916666	NaN	NaN	0.04	pure_CC_after	normal	0
p43	near_normal_inverse	congruent	near	486.894393750001	NaN	NaN	0	pure_CC_after	normal	0
p44	near_far_normal	congruent	near	463.800992307695	NaN	NaN	0.1875	pure_CC_after	normal	0
p45	near_far_normal	congruent	near	556.367912121203	NaN	NaN	0.0294117647058824	pure_CC_after	normal	0
p47	near_far_normal	congruent	near	492.969355172416	NaN	NaN	0.0645161290322581	pure_CC_after	normal	0
p49	near_far_normal	congruent	near	592.571760000001	NaN	NaN	0.0476190476190476	pure_CC_after	normal	0
p50	near_far_normal	congruent	near	481.180962500002	NaN	NaN	0.0303030303030303	pure_CC_after	normal	0
p51	near_normal_inverse	congruent	near	523.570444444444	NaN	NaN	0.027027027027027	pure_CC_after	normal	0
p53	near_normal_inverse	congruent	near	557.743479411761	NaN	NaN	0.0285714285714286	pure_CC_after	normal	0
p54	near_far_normal	congruent	near	472.371410000004	NaN	NaN	0.032258064516129	pure_CC_after	normal	0
p55	near_normal_inverse	congruent	near	685.274212499997	NaN	NaN	0.0857142857142857	pure_CC_after	normal	0
p1	near_normal_inverse	congruent	near	602.646109090923	747.413033333342	932.993533333329	0	static	normal	0
p3	near_far_normal	congruent	near	539.836159999966	352.803666666693	909.754829999957	0.0625	static	normal	0
p4	near_far_normal	congruent	near	992.430275000016	729.656502499969	696.093580000016	0.0476190476190476	static	normal	0
p5	near_normal_inverse	congruent	near	574.95115151517	642.807581818169	867.025587878804	0	static	normal	0
p6	near_far_normal	congruent	near	710.213873076946	670.862673076932	738.169607692325	0.037037037037037	static	normal	0
p7	near_normal_inverse	congruent	near	519.045179411763	508.735482352938	555.590108823541	0	static	normal	0
p8	near_normal_inverse	congruent	near	636.522852941181	446.58679411763	807.219717647077	0	static	normal	0
p9	near_normal_inverse	congruent	near	616.053371875005	586.167706249996	799.604615625007	0.0303030303030303	static	normal	0
p10	near_far_normal	congruent	near	696.226443749991	450.30969687505	863.599240624986	0.0857142857142857	static	normal	0
p12	near_far_normal	congruent	near	511.485503571417	532.096807142877	677.18040357144	0.0344827586206897	static	normal	1
p12	near_normal_inverse	congruent	near	473.063654545454	561.837745454548	581.070209090907	0	static	normal	0
p14	near_far_normal	congruent	near	779.758802702676	438.002283783818	534.816837837824	0.0263157894736842	static	normal	1
p14	near_normal_inverse	congruent	near	550.119487234058	519.477710638284	518.21767234043	0.113207547169811	static	normal	0
p15	near_far_normal	congruent	near	637.644302777799	701.68630833332	722.578788888884	0.027027027027027	static	normal	0
p16	near_normal_inverse	congruent	near	965.913531578946	433.322710526298	522.38401403507	0	static	normal	0
p19	near_far_normal	congruent	near	710.017629999983	971.453049999994	828.43870666667	0.032258064516129	static	normal	1
p20	near_normal_inverse	congruent	near	545.868968571422	605.438074285712	782.491594285714	0	static	normal	0
p21	near_normal_inverse	congruent	near	606.453778787869	428.914896969687	558.811436363652	0.0571428571428571	static	normal	0
p22	near_far_normal	congruent	near	550.701300000007	486.344588235296	690.516479411747	0.0285714285714286	static	normal	1
p22	near_normal_inverse	congruent	near	568.386486206898	695.236124137943	860.574193103423	0.0645161290322581	static	normal	0
p23	near_far_normal	congruent	near	584.067562068977	330.943927586229	596.53765862069	0.216216216216216	static	normal	0
p24	near_far_normal	congruent	near	650.781321428573	523.380900000013	612.908982142815	0	static	normal	0
p25	near_far_normal	congruent	near	506.365817241345	602.233696551683	593.402458620703	0	static	normal	0
p26	near_far_normal	congruent	near	815.855547058797	662.80747647059	581.022402941134	0.0555555555555556	static	normal	0
p27	near_far_normal	congruent	near	567.276315999989	862.906047999972	676.972588000018	0.137931034482759	static	normal	1
p29	near_normal_inverse	congruent	near	859.922430303039	1066.13853939395	710.598724242423	0.0294117647058824	static	normal	0
p31	near_normal_inverse	congruent	near	635.923996551705	465.396617241406	614.719499999977	0.121212121212121	static	normal	0
p32	near_far_normal	congruent	near	619.425926470581	664.144532352902	808.85063823534	0	static	normal	0
p34	near_normal_inverse	congruent	near	1534.57138529411	367.325997058808	770.735550000005	0.0810810810810811	static	normal	0
p35	near_normal_inverse	congruent	near	802.545784375015	625.554393749976	730.289715625007	0	static	normal	0
p36	near_far_normal	congruent	near	786.105058064494	680.202429032248	785.958683870945	0.03125	static	normal	0
p38	near_far_normal	congruent	near	620.218735294096	478.943858823545	810.928714705911	0	static	normal	1
p41	near_normal_inverse	congruent	near	513.874138461538	397.097257692298	630.57610769232	0.037037037037037	static	normal	0
p42	near_far_normal	congruent	near	1107.91065294119	714.624529411737	746.906617647051	0	static	normal	1
p42	near_normal_inverse	congruent	near	761.468241025641	603.037692307676	765.195905128205	0.0487804878048781	static	normal	0
p43	near_normal_inverse	congruent	near	604.385790909096	687.558393939382	686.889139393944	0.0294117647058824	static	normal	0
p44	near_far_normal	congruent	near	514.679706250013	561.937281249996	752.061953124984	0.111111111111111	static	normal	0
p45	near_far_normal	congruent	near	698.161687096774	676.435887096759	662.60224193551	0	static	normal	0
p47	near_far_normal	congruent	near	551.974414814808	588.879107407441	700.921355555519	0.0689655172413793	static	normal	0
p48	near_far_normal	congruent	near	700.851500000012	500.330564705884	627.793523529387	0.0285714285714286	static	normal	0
p49	near_far_normal	congruent	near	576.678650000011	515.798885294112	583.489885294142	0.0285714285714286	static	normal	0
p50	near_far_normal	congruent	near	653.059376666682	551.266669999971	636.298206666681	0.032258064516129	static	normal	0
p51	near_normal_inverse	congruent	near	606.436003333331	543.933306666674	571.469799999998	0.117647058823529	static	normal	0
p53	near_normal_inverse	congruent	near	637.336053124999	549.365612500012	857.562953124991	0.0303030303030303	static	normal	0
p54	near_far_normal	congruent	near	658.149336666622	507.885613333347	589.291459999967	0	static	normal	0
p55	near_normal_inverse	congruent	near	810.187711111076	249.575162962965	582.67864444443	0.129032258064516	static	normal	0
p1	near_normal_inverse	congruent	near	563.900226666677	616.895680000014	1007.50121999999	0.032258064516129	static	inverse	0
p5	near_normal_inverse	congruent	near	779.198879310367	615.414975862058	955.705699999989	0.0333333333333333	static	inverse	0
p7	near_normal_inverse	congruent	near	525.359743750021	552.499346875007	771.679553125002	0.0303030303030303	static	inverse	0
p8	near_normal_inverse	congruent	near	834.253824242425	550.206100000012	1052.70052424241	0.0571428571428571	static	inverse	0
p9	near_normal_inverse	congruent	near	615.247909090917	480.054978787883	1062.39923333334	0.0833333333333333	static	inverse	0
p12	near_normal_inverse	congruent	near	463.830324999994	404.591281249999	618.241793749989	0	static	inverse	0
p14	near_normal_inverse	congruent	near	743.27095	541.600714999999	622.655089743604	0.0909090909090909	static	inverse	0
p16	near_normal_inverse	congruent	near	645.024467741955	311.453654838703	581.447964516122	0	static	inverse	0
p20	near_normal_inverse	congruent	near	559.401767647071	688.236235294126	876.591188235286	0.0285714285714286	static	inverse	0
p21	near_normal_inverse	congruent	near	659.331106249991	381.098525000002	674.258540624994	0.0588235294117647	static	inverse	0
p22	near_normal_inverse	congruent	near	591.403440624995	658.558456249997	968.940678124992	0.0303030303030303	static	inverse	0
p29	near_normal_inverse	congruent	near	743.248242857151	659.680171428567	773.314100000008	0.0967741935483871	static	inverse	0
p31	near_normal_inverse	congruent	near	608.286648484848	396.715581818198	654.563893939396	0.0833333333333333	static	inverse	0
p34	near_normal_inverse	congruent	near	908.623258064522	359.041422580653	994.493093548392	0.03125	static	inverse	0
p35	near_normal_inverse	congruent	near	933.118948484857	594.190300000012	767.773684848485	0.0833333333333333	static	inverse	0
p41	near_normal_inverse	congruent	near	604.1195625	369.589262499998	741.421700000008	0.2	static	inverse	0
p42	near_normal_inverse	congruent	near	780.382307500009	458.019870000007	857.765017500005	0.111111111111111	static	inverse	0
p43	near_normal_inverse	congruent	near	623.894312121213	708.971153124994	814.818396874992	0.0571428571428571	static	inverse	0
p51	near_normal_inverse	congruent	near	765.594069999993	536.022276666656	769.152136666674	0.117647058823529	static	inverse	0
p53	near_normal_inverse	congruent	near	703.711396551724	573.502100000003	870.296244827585	0.09375	static	inverse	0
p55	near_normal_inverse	congruent	near	799.28934583334	265.292316666683	906.025174999986	0.2	static	inverse	0
p1	near_normal_inverse	incongruent	near	542.674842424232	792.374818181825	998.388672727265	0	move	normal	0
p3	near_far_normal	incongruent	near	546.345776000032	535.775768000002	1166.345348	0.242424242424242	move	normal	0
p4	near_far_normal	incongruent	near	662.813889743635	1039.07446666669	768.940902564092	0.0714285714285714	move	normal	0
p5	near_normal_inverse	incongruent	near	830.617509374987	793.295215625009	1356.2362	0.0303030303030303	move	normal	0
p6	near_far_normal	incongruent	near	565.488970370346	606.399648148147	1109.09472592592	0.0357142857142857	move	normal	0
p7	near_normal_inverse	incongruent	near	585.738509374988	549.446153124992	994.382784374996	0.0588235294117647	move	normal	0
p8	near_normal_inverse	incongruent	near	631.851583333319	657.018373333315	1213.95005000002	0.0909090909090909	move	normal	0
p9	near_normal_inverse	incongruent	near	728.558089999982	632.989613333319	1442.83446333334	0.0625	move	normal	0
p10	near_far_normal	incongruent	near	989.020106896567	772.597486206848	1577.26147586214	0.121212121212121	move	normal	0
p12	near_far_normal	incongruent	near	459.890778571422	448.635239285708	808.276253571436	0	move	normal	1
p12	near_normal_inverse	incongruent	near	485.870113333355	438.713293333334	747.67699000001	0.0625	move	normal	0
p14	near_far_normal	incongruent	near	713.268320000001	410.872699999951	1196.43941200007	0.342105263157895	move	normal	1
p14	near_normal_inverse	incongruent	near	708.209824242428	537.422063636379	1348.10577878786	0.377358490566038	move	normal	0
p15	near_far_normal	incongruent	near	727.767197368416	907.568418421053	786.465884210563	0	move	normal	0
p16	near_normal_inverse	incongruent	near	581.494903846133	736.06771153841	727.561488461505	0.559322033898305	move	normal	0
p19	near_far_normal	incongruent	near	475.846596874996	1072.63534374998	1181.03590000002	0.0303030303030303	move	normal	1
p20	near_normal_inverse	incongruent	near	633.458516129018	596.988032258064	748.475277419364	0.184210526315789	move	normal	0
p21	near_normal_inverse	incongruent	near	603.639483333331	666.40505000001	963.374499999989	0.189189189189189	move	normal	0
p22	near_far_normal	incongruent	near	619.172141176506	593.461426470584	865.139632352944	0.0285714285714286	move	normal	1
p22	near_normal_inverse	incongruent	near	636.228624137897	599.503331034483	946.319886206902	0.0333333333333333	move	normal	0
p23	near_far_normal	incongruent	near	591.993738461534	480.125907692355	923.425784615378	0.333333333333333	move	normal	0
p24	near_far_normal	incongruent	near	645.131039285674	694.438507142881	969.193399999976	0	move	normal	0
p25	near_far_normal	incongruent	near	477.181192592592	568.577707407429	927.710448148183	0.0689655172413793	move	normal	0
p26	near_far_normal	incongruent	near	581.104293548389	885.635419354815	1424.43801935487	0.162162162162162	move	normal	0
p27	near_far_normal	incongruent	near	603.046607692326	1119.18092692308	1159.67782692307	0.0714285714285714	move	normal	1
p29	near_normal_inverse	incongruent	near	819.052450000007	883.442996875005	877.114046875002	0.0303030303030303	move	normal	0
p31	near_normal_inverse	incongruent	near	553.550181250032	627.870431249983	1137.044965625	0	move	normal	0
p32	near_far_normal	incongruent	near	631.822896296327	497.416207407457	1168.67634814813	0.181818181818182	move	normal	0
p34	near_normal_inverse	incongruent	near	895.53008387096	438.447461290314	1074.29805483871	0.184210526315789	move	normal	0
p35	near_normal_inverse	incongruent	near	655.997518749982	1191.81800937501	1010.14675624999	0	move	normal	0
p36	near_far_normal	incongruent	near	569.282048387096	719.201009677425	884.939458064521	0.03125	move	normal	0
p38	near_far_normal	incongruent	near	614.134029411797	666.524850000019	1106.54703235288	0.0285714285714286	move	normal	1
p41	near_normal_inverse	incongruent	near	613.844847999998	645.526635999998	932.207247999998	0.107142857142857	move	normal	0
p42	near_far_normal	incongruent	near	795.651021621624	978.325005405437	892.975783783806	0	move	normal	1
p42	near_normal_inverse	incongruent	near	857.58569210527	833.917513157896	954.160392105267	0.0256410256410256	move	normal	0
p43	near_normal_inverse	incongruent	near	556.579310714287	822.045910714283	1212.73662857142	0.125	move	normal	0
p44	near_far_normal	incongruent	near	413.740426923087	681.831476923055	836.938007692331	0.257142857142857	move	normal	0
p45	near_far_normal	incongruent	near	645.291913333351	726.063926666632	847.314843333353	0.032258064516129	move	normal	0
p47	near_far_normal	incongruent	near	540.114996428583	697.476410714258	785.561321428589	0.0666666666666667	move	normal	0
p48	near_far_normal	incongruent	near	654.789113793122	709.55430000001	1262.74441034483	0.171428571428571	move	normal	0
p49	near_far_normal	incongruent	near	656.370963636332	704.878796969714	573.575412121225	0.0294117647058824	move	normal	0
p50	near_far_normal	incongruent	near	494.036135483881	654.402300000002	1066.38546451614	0.03125	move	normal	0
p51	near_normal_inverse	incongruent	near	694.476523076927	623.472726923082	807.342119230763	0.161290322580645	move	normal	0
p53	near_normal_inverse	incongruent	near	708.178939285719	578.44807499999	1077.51870357143	0.125	move	normal	0
p54	near_far_normal	incongruent	near	550.750889655181	728.474900000002	1057.19823103452	0.0333333333333333	move	normal	0
p55	near_normal_inverse	incongruent	near	739.962600000001	582.712307142842	950.916828571436	0.0666666666666667	move	normal	0
p1	near_normal_inverse	incongruent	near	566.255006060601	678.486206060607	1026.33573030301	0	move	inverse	0
p5	near_normal_inverse	incongruent	near	727.803878571457	776.111539285722	1375.120325	0	move	inverse	0
p7	near_normal_inverse	incongruent	near	451.428428124992	507.020775000003	999.008015624982	0.0303030303030303	move	inverse	0
p8	near_normal_inverse	incongruent	near	913.460926470574	677.366150000027	1634.25261176472	0.0285714285714286	move	inverse	0
p9	near_normal_inverse	incongruent	near	538.498544444463	577.235552777779	1393.96014166667	0.027027027027027	move	inverse	0
p12	near_normal_inverse	incongruent	near	552.837420689667	375.057803448252	765.215710344841	0.0645161290322581	move	inverse	0
p14	near_normal_inverse	incongruent	near	739.691421951205	464.638219512204	1463.35086097561	0.0465116279069767	move	inverse	0
p16	near_normal_inverse	incongruent	near	402.594550000012	549.933873333326	726.786799999997	0.032258064516129	move	inverse	0
p20	near_normal_inverse	incongruent	near	551.372830434781	695.157504347848	895.899913043453	0.303030303030303	move	inverse	0
p21	near_normal_inverse	incongruent	near	501.16651874999	723.230453125002	899.889815624996	0	move	inverse	0
p22	near_normal_inverse	incongruent	near	523.697250000004	570.346806249998	1013.76748437499	0.0303030303030303	move	inverse	0
p29	near_normal_inverse	incongruent	near	551.619872413795	623.719234482764	729.27539310344	0.0333333333333333	move	inverse	0
p31	near_normal_inverse	incongruent	near	541.350843749987	528.21308437501	1074.8773875	0.0588235294117647	move	inverse	0
p34	near_normal_inverse	incongruent	near	835.841264516116	551.327932258049	1298.73685806452	0	move	inverse	0
p35	near_normal_inverse	incongruent	near	1148.80108125	1001.048184375	1366.62208750001	0.157894736842105	move	inverse	0
p41	near_normal_inverse	incongruent	near	540.221585185186	622.282211111099	907.376122222235	0.0689655172413793	move	inverse	0
p42	near_normal_inverse	incongruent	near	808.935552500014	723.81986999999	961.338207499997	0.111111111111111	move	inverse	0
p43	near_normal_inverse	incongruent	near	603.425413793113	752.21917241379	1292.40626551726	0.147058823529412	move	inverse	0
p51	near_normal_inverse	incongruent	near	649.785993333333	457.400130000006	1057.83162	0.0625	move	inverse	0
p53	near_normal_inverse	incongruent	near	586.677366666674	508.288073333346	1015.84705999999	0.0625	move	inverse	0
p55	near_normal_inverse	incongruent	near	713.976450000012	547.168340909087	965.783904545468	0.241379310344828	move	inverse	0
p1	near_normal_inverse	incongruent	near	589.15428387099	797.272767741913	1002.23154516132	0.03125	onset	normal	0
p3	near_far_normal	incongruent	near	555.774024242419	516.869166666682	1012.14749393941	0.0294117647058824	onset	normal	0
p4	near_far_normal	incongruent	near	650.438605555567	894.337341666659	696.451949999989	0.121951219512195	onset	normal	0
p5	near_normal_inverse	incongruent	near	716.800281818181	919.659815151517	1047.74034242425	0.0833333333333333	onset	normal	0
p6	near_far_normal	incongruent	near	580.34117407408	667.848996296295	956.926981481486	0	onset	normal	0
p7	near_normal_inverse	incongruent	near	638.874393103471	556.34827241375	874.26026551728	0.147058823529412	onset	normal	0
p8	near_normal_inverse	incongruent	near	695.892845454539	692.690115151518	1096.4340939394	0.0294117647058824	onset	normal	0
p9	near_normal_inverse	incongruent	near	657.318038709676	694.613283870971	1233.33347419354	0.0882352941176471	onset	normal	0
p10	near_far_normal	incongruent	near	966.299343749992	878.22690937498	1392.71915625	0.111111111111111	onset	normal	0
p12	near_far_normal	incongruent	near	466.221151724141	511.594020689652	802.802324137922	0	onset	normal	1
p12	near_normal_inverse	incongruent	near	541.443125000003	424.628299999994	679.695350000018	0.0303030303030303	onset	normal	0
p14	near_far_normal	incongruent	near	739.941993333361	451.424723333357	1031.38501000003	0.189189189189189	onset	normal	1
p14	near_normal_inverse	incongruent	near	711.408899999999	492.665762857142	1144.89735142856	0.313725490196078	onset	normal	0
p15	near_far_normal	incongruent	near	745.951052941154	957.915576470624	762.093255882342	0.0285714285714286	onset	normal	0
p16	near_normal_inverse	incongruent	near	566.545609090918	646.964348484848	656.966860606065	0.421052631578947	onset	normal	0
p19	near_far_normal	incongruent	near	515.546996875013	1038.07723124999	1041.127315625	0	onset	normal	1
p20	near_normal_inverse	incongruent	near	652.94755666668	658.717673333316	771.587979999998	0.166666666666667	onset	normal	0
p21	near_normal_inverse	incongruent	near	604.941905555543	724.736966666682	806.621741666659	0.027027027027027	onset	normal	0
p22	near_far_normal	incongruent	near	617.753245454543	597.294960606053	826.22434545453	0.0294117647058824	onset	normal	1
p22	near_normal_inverse	incongruent	near	684.387561290319	618.707280645169	914.884841935479	0	onset	normal	0
p23	near_far_normal	incongruent	near	546.121789285658	444.881989285703	806.003985714292	0.243243243243243	onset	normal	0
p24	near_far_normal	incongruent	near	593.369177777766	663.638262962943	791.453837037053	0.0357142857142857	onset	normal	0
p25	near_far_normal	incongruent	near	507.845077777765	537.170540740802	774.41400370368	0.0689655172413793	onset	normal	0
p26	near_far_normal	incongruent	near	594.926997222199	710.073538888931	1153.57591666662	0	onset	normal	0
p27	near_far_normal	incongruent	near	590.404385185175	1028.84958888888	1077.98576666667	0.0357142857142857	onset	normal	1
p29	near_normal_inverse	incongruent	near	797.222844444439	868.127107407395	796.689533333353	0.181818181818182	onset	normal	0
p31	near_normal_inverse	incongruent	near	660.399009375014	643.792809374982	1065.81117812499	0	onset	normal	0
p32	near_far_normal	incongruent	near	634.789092307721	501.915869230729	1064.00307307695	0.257142857142857	onset	normal	0
p34	near_normal_inverse	incongruent	near	874.845793939376	510.157954545461	942.680187878773	0.131578947368421	onset	normal	0
p35	near_normal_inverse	incongruent	near	718.663909677431	1200.24694193547	888.747122580635	0	onset	normal	0
p36	near_far_normal	incongruent	near	687.987166666653	684.012600000033	828.616193939404	0	onset	normal	0
p38	near_far_normal	incongruent	near	673.951775757591	718.409718181814	1055.51176363635	0.0833333333333333	onset	normal	1
p41	near_normal_inverse	incongruent	near	589.204947999996	639.237236000002	838.12395999999	0.0384615384615385	onset	normal	0
p42	near_far_normal	incongruent	near	831.906558823493	979.001158823554	813.399626470577	0.0555555555555556	onset	normal	1
p42	near_normal_inverse	incongruent	near	834.359321052619	757.52562894737	844.12009473684	0.05	onset	normal	0
p43	near_normal_inverse	incongruent	near	620.626624242423	842.301000000007	1104.11029090908	0.0571428571428571	onset	normal	0
p44	near_far_normal	incongruent	near	540.192078571402	671.02634285716	798.961203571427	0.222222222222222	onset	normal	0
p45	near_far_normal	incongruent	near	715.645006896548	744.689568965506	853.324348275847	0	onset	normal	0
p47	near_far_normal	incongruent	near	566.193966666674	725.914837499974	712.270154166694	0.2	onset	normal	0
p48	near_far_normal	incongruent	near	640.791403125057	608.89976874997	1064.02123437504	0.0857142857142857	onset	normal	0
p49	near_far_normal	incongruent	near	707.9301060606	764.468281818181	557.537027272716	0.0294117647058824	onset	normal	0
p50	near_far_normal	incongruent	near	608.991112903226	580.723996774185	981.120745161269	0.03125	onset	normal	0
p51	near_normal_inverse	incongruent	near	686.66194482757	560.190924137945	732.148872413783	0.147058823529412	onset	normal	0
p53	near_normal_inverse	incongruent	near	737.198564516131	719.598419354834	1060.97984193549	0.03125	onset	normal	0
p54	near_far_normal	incongruent	near	613.413181481454	662.158244444454	943.709548148122	0.129032258064516	onset	normal	0
p55	near_normal_inverse	incongruent	near	742.349768181846	699.971322727227	825.800359090943	0.266666666666667	onset	normal	0
p1	near_normal_inverse	incongruent	near	639.376329032256	680.171861290323	1027.06847419355	0	onset	inverse	0
p5	near_normal_inverse	incongruent	near	764.759330769222	692.161450000012	1268.90488076921	0.133333333333333	onset	inverse	0
p7	near_normal_inverse	incongruent	near	544.766434375017	488.879549999988	917.784190625014	0.0588235294117647	onset	inverse	0
p8	near_normal_inverse	incongruent	near	938.04565454547	689.629536363617	1474.93540000001	0.0294117647058824	onset	inverse	0
p9	near_normal_inverse	incongruent	near	525.308150000011	592.757513888886	1325.58381111112	0	onset	inverse	0
p12	near_normal_inverse	incongruent	near	499.36246875	391.656546875001	692.86681249999	0	onset	inverse	0
p14	near_normal_inverse	incongruent	near	777.127568571418	446.683774285717	1332.52630571427	0.146341463414634	onset	inverse	0
p16	near_normal_inverse	incongruent	near	437.714435483864	519.364151612903	609.801277419348	0	onset	inverse	0
p20	near_normal_inverse	incongruent	near	609.899593750007	633.276874999996	904.973587499997	0.0303030303030303	onset	inverse	0
p21	near_normal_inverse	incongruent	near	507.279842424262	666.221787878785	752.950969696979	0.0294117647058824	onset	inverse	0
p22	near_normal_inverse	incongruent	near	606.145812903245	583.015993548373	988.807216129048	0.0606060606060606	onset	inverse	0
p29	near_normal_inverse	incongruent	near	697.582362962957	672.466400000009	746.218403703708	0.0689655172413793	onset	inverse	0
p31	near_normal_inverse	incongruent	near	580.250637500001	503.904090625001	986.031334375004	0.0857142857142857	onset	inverse	0
p34	near_normal_inverse	incongruent	near	861.616220000006	566.442936666668	1285.97643000001	0	onset	inverse	0
p35	near_normal_inverse	incongruent	near	1126.94401891892	1097.21780810811	1157.34234864865	0.0263157894736842	onset	inverse	0
p41	near_normal_inverse	incongruent	near	567.343117241387	559.001813793098	872.532299999998	0.0333333333333333	onset	inverse	0
p42	near_normal_inverse	incongruent	near	851.225920000006	745.588817499981	934.024357499991	0.0909090909090909	onset	inverse	0
p43	near_normal_inverse	incongruent	near	630.241296875006	713.63985937499	1167.093596875	0.0857142857142857	onset	inverse	0
p51	near_normal_inverse	incongruent	near	660.30097941177	458.324917647063	906.447052941183	0.0555555555555556	onset	inverse	0
p53	near_normal_inverse	incongruent	near	614.267229032268	482.067893548393	1047.85048709678	0	onset	inverse	0
p55	near_normal_inverse	incongruent	near	744.825473913039	514.018834782605	952.93918260869	0.233333333333333	onset	inverse	0
p1	near_normal_inverse	incongruent	near	534.951333333337	NaN	NaN	0.117647058823529	pure_CC_before	normal	0
p3	near_far_normal	incongruent	near	507.98625588235	NaN	NaN	0.0555555555555556	pure_CC_before	normal	0
p4	near_far_normal	incongruent	near	921.888001886798	NaN	NaN	0.171875	pure_CC_before	normal	0
p6	near_far_normal	incongruent	near	587.745847058813	NaN	NaN	0.105263157894737	pure_CC_before	normal	0
p7	near_normal_inverse	incongruent	near	678.863578571433	NaN	NaN	0.0666666666666667	pure_CC_before	normal	0
p8	near_normal_inverse	incongruent	near	700.663018181818	NaN	NaN	0.12	pure_CC_before	normal	0
p9	near_normal_inverse	incongruent	near	674.960482926827	NaN	NaN	0.0465116279069767	pure_CC_before	normal	0
p10	near_far_normal	incongruent	near	684.058004761908	NaN	NaN	0.142857142857143	pure_CC_before	normal	0
p12	near_far_normal	incongruent	near	497.174841176476	NaN	NaN	0.0810810810810811	pure_CC_before	normal	1
p12	near_normal_inverse	incongruent	near	601.024120000005	NaN	NaN	0.102564102564103	pure_CC_before	normal	0
p14	near_far_normal	incongruent	near	562.551741379304	NaN	NaN	0.236842105263158	pure_CC_before	normal	1
p14	near_normal_inverse	incongruent	near	565.031863888899	NaN	NaN	0.581395348837209	pure_CC_before	normal	0
p15	near_far_normal	incongruent	near	754.738090196076	NaN	NaN	0.0555555555555556	pure_CC_before	normal	0
p16	near_normal_inverse	incongruent	near	482.93530357143	NaN	NaN	0.151515151515152	pure_CC_before	normal	0
p19	near_far_normal	incongruent	near	763.141672549008	NaN	NaN	0	pure_CC_before	normal	1
p20	near_normal_inverse	incongruent	near	719.196986111111	NaN	NaN	0.333333333333333	pure_CC_before	normal	0
p21	near_normal_inverse	incongruent	near	592.997444736845	NaN	NaN	0.0256410256410256	pure_CC_before	normal	0
p22	near_far_normal	incongruent	near	621.396531249997	NaN	NaN	0.2	pure_CC_before	normal	1
p22	near_normal_inverse	incongruent	near	562.45785517241	NaN	NaN	0.236842105263158	pure_CC_before	normal	0
p23	near_far_normal	incongruent	near	590.426367499998	NaN	NaN	0.0697674418604651	pure_CC_before	normal	0
p24	near_far_normal	incongruent	near	699.234056410261	NaN	NaN	0.277777777777778	pure_CC_before	normal	0
p25	near_far_normal	incongruent	near	623.85739428571	NaN	NaN	0.0789473684210526	pure_CC_before	normal	0
p26	near_far_normal	incongruent	near	646.496061764712	NaN	NaN	0.128205128205128	pure_CC_before	normal	0
p27	near_far_normal	incongruent	near	665.252918421059	NaN	NaN	0	pure_CC_before	normal	1
p29	near_normal_inverse	incongruent	near	594.245251515151	NaN	NaN	0.0294117647058824	pure_CC_before	normal	0
p31	near_normal_inverse	incongruent	near	535.308094285713	NaN	NaN	0	pure_CC_before	normal	0
p32	near_far_normal	incongruent	near	624.012778787879	NaN	NaN	0.0571428571428571	pure_CC_before	normal	0
p34	near_normal_inverse	incongruent	near	1006.37963870968	NaN	NaN	0.0606060606060606	pure_CC_before	normal	0
p35	near_normal_inverse	incongruent	near	937.332217241377	NaN	NaN	0.0491803278688525	pure_CC_before	normal	0
p36	near_far_normal	incongruent	near	622.847160526317	NaN	NaN	0.0731707317073171	pure_CC_before	normal	0
p38	near_far_normal	incongruent	near	646.195507500003	NaN	NaN	0.024390243902439	pure_CC_before	normal	1
p41	near_normal_inverse	incongruent	near	514.534110344825	NaN	NaN	0.171428571428571	pure_CC_before	normal	0
p42	near_far_normal	incongruent	near	613.130388571436	NaN	NaN	0	pure_CC_before	normal	1
p42	near_normal_inverse	incongruent	near	768.242389655172	NaN	NaN	0.183098591549296	pure_CC_before	normal	0
p43	near_normal_inverse	incongruent	near	587.425154761904	NaN	NaN	0.0666666666666667	pure_CC_before	normal	0
p44	near_far_normal	incongruent	near	629.461210256413	NaN	NaN	0.1875	pure_CC_before	normal	0
p45	near_far_normal	incongruent	near	712.139122222224	NaN	NaN	0.121951219512195	pure_CC_before	normal	0
p47	near_far_normal	incongruent	near	502.411470588239	NaN	NaN	0.0555555555555556	pure_CC_before	normal	0
p48	near_far_normal	incongruent	near	757.92424255319	NaN	NaN	0.203389830508475	pure_CC_before	normal	0
p49	near_far_normal	incongruent	near	864.493059375014	NaN	NaN	0.0153846153846154	pure_CC_before	normal	0
p50	near_far_normal	incongruent	near	482.017122580649	NaN	NaN	0.114285714285714	pure_CC_before	normal	0
p51	near_normal_inverse	incongruent	near	747.666544444453	NaN	NaN	0.566265060240964	pure_CC_before	normal	0
p53	near_normal_inverse	incongruent	near	803.595458823527	NaN	NaN	0.135593220338983	pure_CC_before	normal	0
p54	near_far_normal	incongruent	near	593.992530000001	NaN	NaN	0.0909090909090909	pure_CC_before	normal	0
p55	near_normal_inverse	incongruent	near	943.237175555557	NaN	NaN	0.117647058823529	pure_CC_before	normal	0
p1	near_normal_inverse	incongruent	near	553.317969696971	NaN	NaN	0.108108108108108	pure_CC_after	normal	0
p3	near_far_normal	incongruent	near	468.171432352945	NaN	NaN	0.0555555555555556	pure_CC_after	normal	0
p4	near_far_normal	incongruent	near	484.943408823523	NaN	NaN	0.128205128205128	pure_CC_after	normal	0
p5	near_normal_inverse	incongruent	near	619.402883333334	NaN	NaN	0.0526315789473684	pure_CC_after	normal	0
p6	near_far_normal	incongruent	near	565.103364516133	NaN	NaN	0.03125	pure_CC_after	normal	0
p7	near_normal_inverse	incongruent	near	529.65298478261	NaN	NaN	0.0416666666666667	pure_CC_after	normal	0
p8	near_normal_inverse	incongruent	near	692.339297674419	NaN	NaN	0.203703703703704	pure_CC_after	normal	0
p9	near_normal_inverse	incongruent	near	436.912036363639	NaN	NaN	0	pure_CC_after	normal	0
p10	near_far_normal	incongruent	near	592.063566666673	NaN	NaN	0.125	pure_CC_after	normal	0
p12	near_far_normal	incongruent	near	444.015633333338	NaN	NaN	0	pure_CC_after	normal	1
p12	near_normal_inverse	incongruent	near	437.475968571429	NaN	NaN	0.0540540540540541	pure_CC_after	normal	0
p14	near_far_normal	incongruent	near	459.043844444445	NaN	NaN	0.1	pure_CC_after	normal	1
p14	near_normal_inverse	incongruent	near	472.231131578947	NaN	NaN	0	pure_CC_after	normal	0
p15	near_far_normal	incongruent	near	614.932	NaN	NaN	0.0606060606060606	pure_CC_after	normal	0
p16	near_normal_inverse	incongruent	near	517.492575862068	NaN	NaN	0.121212121212121	pure_CC_after	normal	0
p19	near_far_normal	incongruent	near	606.337735135133	NaN	NaN	0.0263157894736842	pure_CC_after	normal	1
p20	near_normal_inverse	incongruent	near	563.508192307687	NaN	NaN	0.235294117647059	pure_CC_after	normal	0
p21	near_normal_inverse	incongruent	near	487.58926764706	NaN	NaN	0	pure_CC_after	normal	0
p22	near_far_normal	incongruent	near	542.23758823529	NaN	NaN	0.0555555555555556	pure_CC_after	normal	1
p22	near_normal_inverse	incongruent	near	568.150135714285	NaN	NaN	0.125	pure_CC_after	normal	0
p23	near_far_normal	incongruent	near	435.594045161285	NaN	NaN	0.225	pure_CC_after	normal	0
p24	near_far_normal	incongruent	near	602.703440624999	NaN	NaN	0	pure_CC_after	normal	0
p25	near_far_normal	incongruent	near	495.357787878785	NaN	NaN	0.0833333333333333	pure_CC_after	normal	0
p26	near_far_normal	incongruent	near	534.678660606066	NaN	NaN	0.0294117647058824	pure_CC_after	normal	0
p27	near_far_normal	incongruent	near	499.371155882353	NaN	NaN	0.0555555555555556	pure_CC_after	normal	1
p29	near_normal_inverse	incongruent	near	463.740131034482	NaN	NaN	0.0645161290322581	pure_CC_after	normal	0
p31	near_normal_inverse	incongruent	near	452.422739999997	NaN	NaN	0	pure_CC_after	normal	0
p32	near_far_normal	incongruent	near	518.391758823533	NaN	NaN	0.0555555555555556	pure_CC_after	normal	0
p34	near_normal_inverse	incongruent	near	876.354306250003	NaN	NaN	0.0303030303030303	pure_CC_after	normal	0
p35	near_normal_inverse	incongruent	near	555.987311111112	NaN	NaN	0.1	pure_CC_after	normal	0
p36	near_far_normal	incongruent	near	563.037520588236	NaN	NaN	0.0555555555555556	pure_CC_after	normal	0
p38	near_far_normal	incongruent	near	628.178262790703	NaN	NaN	0.0652173913043478	pure_CC_after	normal	1
p41	near_normal_inverse	incongruent	near	495.743820588235	NaN	NaN	0.32	pure_CC_after	normal	0
p42	near_far_normal	incongruent	near	630.078666666672	NaN	NaN	0.0769230769230769	pure_CC_after	normal	1
p42	near_normal_inverse	incongruent	near	761.466223913046	NaN	NaN	0.08	pure_CC_after	normal	0
p43	near_normal_inverse	incongruent	near	595.836883333333	NaN	NaN	0.117647058823529	pure_CC_after	normal	0
p44	near_far_normal	incongruent	near	451.595634482755	NaN	NaN	0.0333333333333333	pure_CC_after	normal	0
p45	near_far_normal	incongruent	near	577.807362499994	NaN	NaN	0.0303030303030303	pure_CC_after	normal	0
p47	near_far_normal	incongruent	near	528.8301625	NaN	NaN	0	pure_CC_after	normal	0
p49	near_far_normal	incongruent	near	707.105235897431	NaN	NaN	0.0930232558139535	pure_CC_after	normal	0
p50	near_far_normal	incongruent	near	513.750000000003	NaN	NaN	0.0625	pure_CC_after	normal	0
p51	near_normal_inverse	incongruent	near	672.023944117646	NaN	NaN	0.105263157894737	pure_CC_after	normal	0
p53	near_normal_inverse	incongruent	near	624.343276666667	NaN	NaN	0.166666666666667	pure_CC_after	normal	0
p54	near_far_normal	incongruent	near	518.143025806447	NaN	NaN	0.03125	pure_CC_after	normal	0
p55	near_normal_inverse	incongruent	near	591.423859374998	NaN	NaN	0.0857142857142857	pure_CC_after	normal	0
p1	near_normal_inverse	incongruent	near	592.284734375	763.174728124981	907.570015625021	0.0303030303030303	static	normal	0
p3	near_far_normal	incongruent	near	572.749913333349	370.610759999937	927.002633333382	0.117647058823529	static	normal	0
p4	near_far_normal	incongruent	near	997.967936585333	866.341887804899	681.186129268263	0.0238095238095238	static	normal	0
p5	near_normal_inverse	incongruent	near	678.482980645171	745.160680645174	824.189454838708	0.0606060606060606	static	normal	0
p6	near_far_normal	incongruent	near	777.973500000013	814.230187999969	729.102371999985	0.0740740740740741	static	normal	0
p7	near_normal_inverse	incongruent	near	614.815296874988	570.448403124994	562.674050000005	0.0588235294117647	static	normal	0
p8	near_normal_inverse	incongruent	near	752.815380645148	505.019823333315	818.442033333348	0.0606060606060606	static	normal	0
p9	near_normal_inverse	incongruent	near	620.960971875007	537.215159375006	822.152443749993	0	static	normal	0
p10	near_far_normal	incongruent	near	869.780600000015	534.189299999992	847.498721875034	0.0857142857142857	static	normal	0
p12	near_far_normal	incongruent	near	566.822773076927	588.996888461551	677.733076923075	0.103448275862069	static	normal	1
p12	near_normal_inverse	incongruent	near	514.204380645177	582.098758064502	571.199612903236	0.03125	static	normal	0
p14	near_far_normal	incongruent	near	874.957588888933	513.701437037017	535.164566666668	0.289473684210526	static	normal	1
p14	near_normal_inverse	incongruent	near	631.89803333335	571.43847499997	518.324645833352	0.547169811320755	static	normal	0
p15	near_far_normal	incongruent	near	783.086561111132	820.877566666639	725.479052777802	0.027027027027027	static	normal	0
p16	near_normal_inverse	incongruent	near	1011.67937454543	377.206738181831	539.14550363635	0.0178571428571429	static	normal	0
p19	near_far_normal	incongruent	near	728.176116129019	938.851612903192	872.958067741917	0.03125	static	normal	1
p20	near_normal_inverse	incongruent	near	660.775127586196	626.255665517249	806.646855172409	0.216216216216216	static	normal	0
p21	near_normal_inverse	incongruent	near	645.437663888888	459.702338888888	538.739152777785	0	static	normal	0
p22	near_far_normal	incongruent	near	611.691265624966	505.35199374999	681.444543750021	0.0588235294117647	static	normal	1
p22	near_normal_inverse	incongruent	near	597.593681481482	717.256096296311	867.03218148149	0.0689655172413793	static	normal	0
p23	near_far_normal	incongruent	near	621.362011999996	348.939367999975	614.332951999987	0.305555555555556	static	normal	0
p24	near_far_normal	incongruent	near	661.612458620648	537.899313793075	632.794055172439	0	static	normal	0
p25	near_far_normal	incongruent	near	527.72196296294	602.157840740749	595.270951851867	0.0689655172413793	static	normal	0
p26	near_far_normal	incongruent	near	839.575616666654	683.700813888934	589.10423611104	0	static	normal	0
p27	near_far_normal	incongruent	near	584.065047826104	782.20904347825	716.393013043494	0.148148148148148	static	normal	1
p29	near_normal_inverse	incongruent	near	841.39997058826	966.37894705882	747.36858181819	0.0285714285714286	static	normal	0
p31	near_normal_inverse	incongruent	near	645.295071428569	441.795971428556	638.499425000013	0.125	static	normal	0
p32	near_far_normal	incongruent	near	654.249502941213	731.944014705927	805.585158823514	0.0285714285714286	static	normal	0
p34	near_normal_inverse	incongruent	near	1399.15291818182	389.128278787884	769.38981212122	0.131578947368421	static	normal	0
p35	near_normal_inverse	incongruent	near	926.995538709692	687.749893548356	731.850987096779	0.03125	static	normal	0
p36	near_far_normal	incongruent	near	832.672325000001	615.463843749995	758.204515625009	0	static	normal	0
p38	near_far_normal	incongruent	near	711.270084848456	555.164769696966	855.309836363628	0.0571428571428571	static	normal	1
p41	near_normal_inverse	incongruent	near	588.314425000004	415.183595000015	649.07121499999	0.259259259259259	static	normal	0
p42	near_far_normal	incongruent	near	998.892308571452	740.151648571454	762.728091428564	0	static	normal	1
p42	near_normal_inverse	incongruent	near	759.222515384647	627.068966666665	786.154064102561	0.025	static	normal	0
p43	near_normal_inverse	incongruent	near	680.740147058813	663.695014705883	712.96840588234	0.0555555555555556	static	normal	0
p44	near_far_normal	incongruent	near	534.000568749994	547.920418750018	747.913168749981	0.0303030303030303	static	normal	0
p45	near_far_normal	incongruent	near	735.117348000005	695.574823999977	727.03222800002	0.137931034482759	static	normal	0
p47	near_far_normal	incongruent	near	611.040864000008	560.388791999967	782.335920000004	0.137931034482759	static	normal	0
p48	near_far_normal	incongruent	near	850.421890322603	589.17172258065	598.37230967744	0.114285714285714	static	normal	0
p49	near_far_normal	incongruent	near	739.626036363652	667.357236363655	547.410039393925	0	static	normal	0
p50	near_far_normal	incongruent	near	718.81265333334	550.729020000004	642.269923333333	0.0625	static	normal	0
p51	near_normal_inverse	incongruent	near	666.136428571423	510.761782142848	580.426121428586	0.176470588235294	static	normal	0
p53	near_normal_inverse	incongruent	near	725.423793749992	626.213524999982	857.389684375001	0	static	normal	0
p54	near_far_normal	incongruent	near	660.870571428561	574.392353571428	598.715464285708	0.0967741935483871	static	normal	0
p55	near_normal_inverse	incongruent	near	923.583521428532	313.580910714276	616.653500000005	0.0666666666666667	static	normal	0
p1	near_normal_inverse	incongruent	near	581.885196774174	646.332016129003	1035.4607419355	0.03125	static	inverse	0
p5	near_normal_inverse	incongruent	near	821.710558620686	592.179265517251	875.87468275863	0	static	inverse	0
p7	near_normal_inverse	incongruent	near	537.15560322581	566.298296774191	768.498529032248	0.0606060606060606	static	inverse	0
p8	near_normal_inverse	incongruent	near	829.145662857127	592.275762857146	1015.5546257143	0.0540540540540541	static	inverse	0
p9	near_normal_inverse	incongruent	near	613.025030555541	492.829777777785	1066.93614444445	0	static	inverse	0
p12	near_normal_inverse	incongruent	near	507.15908064515	468.348035483866	653.428512903219	0.03125	static	inverse	0
p14	near_normal_inverse	incongruent	near	776.840096666671	515.371826666663	636.90398000001	0.302325581395349	static	inverse	0
p16	near_normal_inverse	incongruent	near	597.84545806451	313.494729032267	569.000341935465	0.0606060606060606	static	inverse	0
p20	near_normal_inverse	incongruent	near	643.186683333346	685.276340000007	854.011113333333	0.0909090909090909	static	inverse	0
p21	near_normal_inverse	incongruent	near	589.2786060606	409.245948484852	649.300136363623	0.0571428571428571	static	inverse	0
p22	near_normal_inverse	incongruent	near	614.821864516136	668.481635483872	987.189306666672	0.03125	static	inverse	0
p29	near_normal_inverse	incongruent	near	779.901248148148	620.049844444443	793.601962962968	0.129032258064516	static	inverse	0
p31	near_normal_inverse	incongruent	near	581.626338709696	408.007651612909	663.123925806448	0.0882352941176471	static	inverse	0
p34	near_normal_inverse	incongruent	near	852.078876666655	440.561156666681	987.453179999997	0	static	inverse	0
p35	near_normal_inverse	incongruent	near	1134.96077777779	731.531147222227	782.455434285706	0.0526315789473684	static	inverse	0
p41	near_normal_inverse	incongruent	near	530.312885714292	318.349547619049	731.842914285723	0.25	static	inverse	0
p42	near_normal_inverse	incongruent	near	860.434081395357	558.839523255818	844.530681395343	0.0444444444444444	static	inverse	0
p43	near_normal_inverse	incongruent	near	638.928325806456	647.346887096775	801.565445161289	0.0606060606060606	static	inverse	0
p51	near_normal_inverse	incongruent	near	678.903339393939	479.284348484854	833.046281818175	0	static	inverse	0
p53	near_normal_inverse	incongruent	near	704.134392857136	502.580660714274	887.625596428601	0.125	static	inverse	0
p55	near_normal_inverse	incongruent	near	848.283676000011	321.247416000006	760.396248000014	0.166666666666667	static	inverse	0
